# Supplementary material for: Determining the structure of a benzene7.2-silicalite-1 zeolite using a single-crystal X-ray method
Source: Acta Crystallogr B. 2011 Oct 13;67(Pt 6):508–15. doi: 10.1107/S0108768111038560 (PMC3222141; doi:10.1107/S0108768111038560)
Supplement: Supplementary file 1 [file b-67-00508-sup1.cif]

##############################################################################
#                                                                            #
# This CIF contains the data in a paper accepted for publication in          #
# Acta Crystallographica Section B. It conforms to the requirements of       #
# Notes for Authors for Acta Crystallographica Section B, and has been       #
# peer reviewed under the auspices of the IUCr Commission on Journals.       #
#                                                                            #
# Full details of the Crystallographic Information File format               #
# are given in the paper "The Crystallographic Information File (CIF):       #
# a New Standard Archive File for Crystallography" by S. R. Hall, F. H.      #
# Allen and I. D. Brown [Acta Cryst. (1991), A47, 655-685].                  #
#                                                                            #
# The current version of the core CIF dictionary is obtainable from          #
# ftp://ftp.iucr.org/pub/cif_core.dic.                                       #
#                                                                            #
# Software is freely available for graphical display of the structure(s)     #
# in this CIF. For information consult the CIF software page                 #
# http://www.iucr.org/resources/cif/software.                                #
#                                                                            #
# This file may be used for bona fide research purposes within the           #
# scientific community so long as proper attribution is given to the journal # 
# article from which it was obtained.                                        #
#                                                                            #
##############################################################################
data_I
_audit_creation_method     SHELXL-97
_journal_date_recd_electronic     2011-04-29
_journal_date_accepted     2011-09-20
_journal_name_full     'Acta Crystallographica, Section B'
_journal_year     2011
_journal_volume     67
_journal_issue      6
_journal_page_first     508
_journal_page_last     515
_journal_paper_category     FA
_journal_coeditor_code     DK5001
_chemical_name_systematic     ?
_chemical_name_common     ?
_chemical_formula_moiety     ?
_chemical_formula_sum     'C5.38 H5.38 O24 Si12'
_chemical_formula_weight     791.05
_chemical_melting_point     ?
_symmetry_cell_setting     orthorhombic
_symmetry_space_group_name_H-M     Pnma
loop_
    _symmetry_equiv_pos_as_xyz
    'x, y, z'
    '-x+1/2, -y, z+1/2'
    '-x, y+1/2, -z'
    'x+1/2, -y+1/2, -z+1/2'
    '-x, -y, -z'
    'x-1/2, y, -z-1/2'
    'x, -y-1/2, z'
    '-x-1/2, y-1/2, z-1/2'
_cell_length_a     19.920(12)
_cell_length_b     19.880(13)
_cell_length_c     13.386(9)
_cell_angle_alpha     90.00
_cell_angle_beta     90.00
_cell_angle_gamma     90.00
_cell_volume     5301(6)
_cell_formula_units_Z     8
_cell_measurement_reflns_used     ?
_cell_measurement_theta_min     ?
_cell_measurement_theta_max     ?
_cell_measurement_temperature     296
_exptl_crystal_description     rounded-boat
_exptl_crystal_colour     colorless
_exptl_crystal_size_max     0.26
_exptl_crystal_size_mid     0.14
_exptl_crystal_size_min     0.12
_exptl_crystal_density_diffrn     1.982
_exptl_crystal_density_meas     0
_exptl_crystal_density_method     'not measured'
_exptl_crystal_F_000     3181
_exptl_absorpt_coefficient_mu     0.689
_exptl_absorpt_correction_type     analytical
_exptl_absorpt_process_details     'crystal faces of APEX 2 of Bruker Axs'
_exptl_absorpt_correction_T_min     0.936
_exptl_absorpt_correction_T_max     0.947
_exptl_special_details     ?
_diffrn_ambient_temperature     296
_diffrn_radiation_type     MoK\a
_diffrn_radiation_wavelength     0.71073
_diffrn_radiation_source     'fine-focus sealed tube'
_diffrn_radiation_monochromator     graphite
_diffrn_measurement_device_type     'Bruker Apex  II'
_diffrn_measurement_method     '\w scans'
_diffrn_detector_area_resol_mean     8.366
_diffrn_reflns_number     50699
_diffrn_reflns_av_R_equivalents     0.0539
_diffrn_reflns_av_sigmaI/netI     0.0317
_diffrn_reflns_theta_min     1.83
_diffrn_reflns_theta_max     25.37
_diffrn_reflns_theta_full     25.37
_diffrn_measured_fraction_theta_max     0.999
_diffrn_measured_fraction_theta_full     0.999
_diffrn_reflns_limit_h_min     -24
_diffrn_reflns_limit_h_max     24
_diffrn_reflns_limit_k_min     -23
_diffrn_reflns_limit_k_max     23
_diffrn_reflns_limit_l_min     -16
_diffrn_reflns_limit_l_max     16
_diffrn_standards_number     ?
_diffrn_standards_interval_count     ?
_diffrn_standards_interval_time     ?
_diffrn_standards_decay_%     ?
_refine_special_details
;
 Refinement of F^2^ against ALL reflections.  The weighted R-factor wR and
 goodness of fit S are based on F^2^, conventional R-factors R are based
 on F, with F set to zero for negative F^2^. The threshold expression of
 F^2^ > 2sigma(F^2^) is used only for calculating R-factors(gt) etc. and is
 not relevant to the choice of reflections for refinement.  R-factors based
 on F^2^ are statistically about twice as large as those based on F, and R-
 factors based on ALL data will be even larger.
;
_reflns_number_total     4998
_reflns_number_gt     3568
_reflns_threshold_expression     >2sigma(I)
_refine_ls_structure_factor_coef     Fsqd
_refine_ls_matrix_type     full
_refine_ls_R_factor_all     0.0568
_refine_ls_R_factor_gt     0.0364
_refine_ls_wR_factor_gt     0.1193
_refine_ls_wR_factor_ref     0.1298
_refine_ls_goodness_of_fit_ref     1.042
_refine_ls_restrained_S_all     1.042
_refine_ls_number_reflns     3568
_refine_ls_number_parameters     380
_refine_ls_number_restraints     1
_refine_ls_hydrogen_treatment     refU
_refine_ls_weighting_scheme     calc
_refine_ls_weighting_details
         'calc w=1/[\s^2^(Fo^2^)+(0.0793P)^2^+0.0184P] where P=(Fo^2^+2Fc^2^)/3'
_atom_sites_solution_hydrogens     geom
_atom_sites_solution_primary     direct
_atom_sites_solution_secondary     difmap
_refine_ls_shift/su_max     0.001
_refine_ls_shift/su_mean     0.000
_refine_diff_density_max     0.894
_refine_diff_density_min     -0.424
_refine_ls_extinction_method     none
_refine_ls_extinction_coef     ?
loop_
    _atom_type_symbol
    _atom_type_description
    _atom_type_scat_dispersion_real
    _atom_type_scat_dispersion_imag
    _atom_type_scat_source
    'C' 'C' 0.0033 0.0016
                         'International Tables Vol C Tables 4.2.6.8 and 6.1.1.4'
    'H' 'H' 0.0000 0.0000
                         'International Tables Vol C Tables 4.2.6.8 and 6.1.1.4'
    'O' 'O' 0.0106 0.0060
                         'International Tables Vol C Tables 4.2.6.8 and 6.1.1.4'
    'Si' 'Si' 0.0817 0.0704
                         'International Tables Vol C Tables 4.2.6.8 and 6.1.1.4'
_computing_data_collection     'Bruker XSCANS'
_computing_cell_refinement     'Bruker XSCANS'
_computing_data_reduction     'Bruker SHELXTL'
_computing_structure_solution     'SHELXS-97 (Sheldrick, 1990)'
_computing_structure_refinement     'SHELXL-97 (Sheldrick, 1997)'
_computing_molecular_graphics     'Bruker SHELXTL'
_computing_publication_material     'Bruker SHELXTL'
loop_
    _atom_site_type_symbol
    _atom_site_label
    _atom_site_fract_x
    _atom_site_fract_y
    _atom_site_fract_z
    _atom_site_U_iso_or_equiv
    _atom_site_adp_type
    _atom_site_calc_flag
    _atom_site_refinement_flags
    _atom_site_occupancy
    _atom_site_symmetry_multiplicity
    _atom_site_disorder_assembly
    _atom_site_disorder_group
    Si Si1 0.42146(4) 1.05855(4) 0.65013(7) 0.0123(2) Uani d . 1 1 . .
    Si Si2 0.30065(4) 1.03074(4) 0.79159(7) 0.0134(2) Uani d . 1 1 . .
    Si Si3 0.28122(4) 1.06251(4) 1.01696(6) 0.0124(2) Uani d . 1 1 . .
    Si Si4 0.12319(4) 1.06314(4) 1.01604(7) 0.0127(2) Uani d . 1 1 . .
    Si Si5 0.06972(4) 1.02808(4) 0.80526(6) 0.0115(2) Uani d . 1 1 . .
    Si Si6 0.17760(4) 1.05907(4) 0.65171(7) 0.0122(2) Uani d . 1 1 . .
    Si Si7 0.42066(4) 0.82765(4) 0.65978(7) 0.0149(2) Uani d . 1 1 . .
    Si Si8 0.30194(4) 0.87210(4) 0.79725(7) 0.0144(2) Uani d . 1 1 . .
    Si Si9 0.27910(5) 0.82768(4) 1.01640(7) 0.0145(2) Uani d . 1 1 . .
    Si Si10 0.12423(4) 0.82678(4) 1.01548(7) 0.0146(2) Uani d . 1 1 . .
    Si Si11 0.06778(4) 0.86927(4) 0.80660(7) 0.0132(2) Uani d . 1 1 . .
    Si Si12 0.17992(4) 0.82728(4) 0.66460(7) 0.0130(2) Uani d . 1 1 . .
    O O1 0.36615(11) 1.05613(12) 0.73557(18) 0.0283(6) Uani d . 1 1 . .
    O O2 0.29889(11) 1.06184(11) 0.90074(16) 0.0213(6) Uani d . 1 1 . .
    O O3 0.20198(11) 1.06049(13) 1.03325(19) 0.0315(7) Uani d . 1 1 . .
    O O4 0.10682(12) 1.05953(12) 0.89981(17) 0.0237(6) Uani d . 1 1 . .
    O O5 0.10708(11) 1.05228(11) 0.70688(16) 0.0189(5) Uani d . 1 1 . .
    O O6 0.23626(12) 1.05483(13) 0.73215(18) 0.0291(6) Uani d . 1 1 . .
    O O7 0.36584(12) 0.84620(14) 0.7398(2) 0.0416(7) Uani d . 1 1 . .
    O O8 0.30609(12) 0.84432(14) 0.90751(18) 0.0336(7) Uani d . 1 1 . .
    O O9 0.20125(11) 0.84726(13) 1.0223(2) 0.0333(7) Uani d . 1 1 . .
    O O10 0.09896(14) 0.83684(13) 0.90412(18) 0.0350(7) Uani d . 1 1 . .
    O O11 0.10812(11) 0.84272(12) 0.71172(17) 0.0242(6) Uani d . 1 1 . .
    O O12 0.23579(12) 0.84514(14) 0.74450(19) 0.0344(7) Uani d . 1 1 . .
    O O13 0.30063(16) 0.95106(12) 0.7972(2) 0.0510(9) Uani d . 1 1 . .
    O O14 0.07242(13) 0.94844(11) 0.8143(2) 0.0327(7) Uani d . 1 1 . .
    O O15 0.41715(12) 1.12801(11) 0.59116(18) 0.0260(6) Uani d . 1 1 . .
    O O16 0.41120(12) 0.99835(12) 0.57315(18) 0.0278(6) Uani d . 1 1 . .
    O O17 0.40637(13) 0.86843(12) 0.55915(17) 0.0286(6) Uani d . 1 1 . .
    O O18 0.18029(12) 1.13033(11) 0.59705(18) 0.0230(6) Uani d . 1 1 . .
    O O19 0.18617(11) 1.00107(12) 0.57090(18) 0.0254(6) Uani d . 1 1 . .
    O O20 0.19022(12) 0.87014(11) 0.56516(18) 0.0262(6) Uani d . 1 1 . .
    O O21 -0.00637(10) 1.05296(12) 0.80126(17) 0.0206(5) Uani d . 1 1 . .
    O O22 -0.00846(11) 0.84644(14) 0.79560(19) 0.0336(7) Uani d . 1 1 . .
    O O23 0.4184(2) 0.7500 0.6347(3) 0.0393(10) Uani d S 1 2 . .
    O O24 0.18420(17) 0.7500 0.6355(3) 0.0243(8) Uani d S 1 2 . .
    O O25 0.28910(18) 0.7500 1.0387(3) 0.0276(8) Uani d S 1 2 . .
    O O26 0.11520(18) 0.7500 1.0452(3) 0.0266(8) Uani d S 1 2 . .
    C C11 0.0355(2) 0.7500 0.4800(4) 0.105(4) Uani d SPG 0.865(5) 2 A 1
    H H11 0.0441 0.7500 0.5483 0.126 Uiso calc SPR 0.865(5) 2 A 1
    C C12 0.0884(2) 0.75000(18) 0.4124(4) 0.118(4) Uani d SPG 0.865(5) 2 A 1
    H H12 0.1325 0.7500 0.4354 0.141 Uiso calc SPR 0.865(5) 2 A 1
    C C13 0.0755(3) 0.7500(3) 0.3103(4) 0.127(5) Uani d SPG 0.865(5) 2 A 1
    H H13 0.1110 0.7500 0.2651 0.152 Uiso calc SPR 0.865(5) 2 A 1
    C C14 0.0097(3) 0.7500(3) 0.2759(4) 0.139(6) Uani d SPG 0.865(5) 2 A 1
    H H14 0.0011 0.7500 0.2076 0.167 Uiso calc SPR 0.865(5) 2 A 1
    C C15 -0.0432(3) 0.75000(8) 0.3435(5) 0.130(5) Uani d SPG 0.865(5) 2 A 1
    H H15 -0.0873 0.7500 0.3205 0.156 Uiso calc SPR 0.865(5) 2 A 1
    C C16 -0.0303(2) 0.75000(6) 0.4456(5) 0.128(5) Uani d SPG 0.865(5) 2 A 1
    H H16 -0.0658 0.7500 0.4908 0.154 Uiso calc SPR 0.865(5) 2 A 1
    C C21 0.46770(18) 1.04990(19) 0.9443(3) 0.0600(16) Uani d PG 0.934(5) 1 . .
    H H21 0.4456 1.0826 0.9071 0.072 Uiso calc PR 0.934(5) 1 . .
    C C22 0.46381(14) 0.98217(19) 0.9162(2) 0.0581(16) Uani d PG 0.934(5) 1 . .
    H H22 0.4398 0.9703 0.8593 0.070 Uiso calc PR 0.934(5) 1 . .
    C C23 0.49549(18) 0.9321(2) 0.9725(3) 0.0595(16) Uani d PG 0.934(5) 1 . .
    H H23 0.4918 0.8872 0.9541 0.071 Uiso calc PR 0.934(5) 1 . .
loop_
    _atom_site_aniso_label
    _atom_site_aniso_U_11
    _atom_site_aniso_U_22
    _atom_site_aniso_U_33
    _atom_site_aniso_U_12
    _atom_site_aniso_U_13
    _atom_site_aniso_U_23
    Si1 0.0093(5) 0.0142(5) 0.0135(5) 0.0004(3) -0.0014(3) 0.0009(4)
    Si2 0.0135(5) 0.0152(5) 0.0114(5) 0.0003(3) -0.0003(4) -0.0003(4)
    Si3 0.0131(5) 0.0138(5) 0.0103(5) -0.0002(3) -0.0017(4) -0.0013(3)
    Si4 0.0122(5) 0.0146(5) 0.0113(5) 0.0000(3) 0.0006(4) -0.0015(4)
    Si5 0.0102(4) 0.0129(5) 0.0114(5) 0.0002(3) 0.0021(4) 0.0003(4)
    Si6 0.0106(5) 0.0146(5) 0.0115(5) 0.0000(3) 0.0016(3) 0.0010(4)
    Si7 0.0125(5) 0.0122(5) 0.0199(5) 0.0007(3) -0.0007(4) 0.0003(4)
    Si8 0.0151(5) 0.0147(5) 0.0133(5) -0.0011(4) 0.0005(4) -0.0008(4)
    Si9 0.0158(5) 0.0115(5) 0.0161(5) -0.0015(3) -0.0018(4) 0.0004(4)
    Si10 0.0160(5) 0.0118(5) 0.0160(5) 0.0020(4) 0.0001(4) 0.0000(4)
    Si11 0.0119(5) 0.0141(5) 0.0136(5) 0.0009(3) 0.0010(4) 0.0014(4)
    Si12 0.0134(5) 0.0118(5) 0.0139(5) -0.0012(3) 0.0013(3) 0.0000(4)
    O1 0.0140(13) 0.0509(17) 0.0199(13) -0.0032(11) 0.0064(10) -0.0012(12)
    O2 0.0272(14) 0.0291(14) 0.0077(12) -0.0015(11) 0.0009(10) -0.0015(10)
    O3 0.0097(13) 0.0569(19) 0.0278(15) 0.0002(12) -0.0008(11) 0.0015(13)
    O4 0.0248(14) 0.0340(15) 0.0123(12) -0.0056(11) -0.0052(10) -0.0016(10)
    O5 0.0097(12) 0.0325(14) 0.0146(12) -0.0005(10) 0.0028(9) 0.0051(10)
    O6 0.0146(13) 0.0527(17) 0.0201(13) 0.0042(12) -0.0069(10) 0.0011(12)
    O7 0.0226(15) 0.068(2) 0.0340(16) 0.0136(14) 0.0141(13) -0.0029(15)
    O8 0.0386(16) 0.0476(17) 0.0147(13) -0.0027(13) 0.0006(12) 0.0108(12)
    O9 0.0132(13) 0.0295(14) 0.0572(19) 0.0003(11) 0.0000(12) -0.0075(14)
    O10 0.0474(17) 0.0398(16) 0.0178(14) 0.0067(14) -0.0081(13) 0.0109(12)
    O11 0.0167(13) 0.0348(14) 0.0211(13) 0.0049(11) 0.0040(10) -0.0067(11)
    O12 0.0219(15) 0.0523(18) 0.0290(15) -0.0126(13) -0.0114(12) -0.0032(13)
    O13 0.089(3) 0.0135(15) 0.050(2) -0.0034(15) -0.0097(18) 0.0003(13)
    O14 0.0439(17) 0.0127(13) 0.0416(17) 0.0014(11) 0.0036(13) 0.0006(11)
    O15 0.0305(15) 0.0165(13) 0.0311(15) 0.0015(10) -0.0107(12) 0.0088(11)
    O16 0.0330(15) 0.0203(14) 0.0301(14) -0.0056(11) -0.0057(12) -0.0102(11)
    O17 0.0412(16) 0.0206(14) 0.0241(14) 0.0089(11) -0.0033(13) 0.0039(11)
    O18 0.0282(14) 0.0148(13) 0.0259(14) 0.0002(10) 0.0103(11) 0.0055(10)
    O19 0.0324(15) 0.0194(13) 0.0243(14) 0.0051(11) 0.0046(11) -0.0080(11)
    O20 0.0386(16) 0.0187(13) 0.0213(14) -0.0062(11) 0.0060(11) 0.0054(10)
    O21 0.0094(12) 0.0314(14) 0.0210(13) 0.0023(10) 0.0050(10) 0.0000(11)
    O22 0.0135(13) 0.0502(17) 0.0369(16) -0.0088(12) 0.0052(12) -0.0037(14)
    O23 0.069(3) 0.0125(19) 0.037(2) 0.000 -0.017(2) 0.000
    O24 0.035(2) 0.0101(17) 0.028(2) 0.000 0.0045(16) 0.000
    O25 0.039(2) 0.0116(18) 0.032(2) 0.000 -0.0068(17) 0.000
    O26 0.039(2) 0.0118(17) 0.029(2) 0.000 0.0069(17) 0.000
    C11 0.106(10) 0.132(11) 0.077(8) 0.000 -0.003(7) 0.000
    C12 0.126(11) 0.137(11) 0.090(9) 0.000 -0.025(8) 0.000
    C13 0.099(10) 0.207(15) 0.074(8) 0.000 0.007(7) 0.000
    C14 0.135(13) 0.191(16) 0.092(10) 0.000 -0.028(9) 0.000
    C15 0.077(9) 0.188(15) 0.125(12) 0.000 0.000(8) 0.000
    C16 0.083(9) 0.162(14) 0.141(12) 0.000 -0.024(9) 0.000
    C21 0.048(3) 0.087(4) 0.045(3) 0.012(3) -0.008(3) 0.020(3)
    C22 0.045(3) 0.091(5) 0.039(3) -0.005(3) -0.013(2) 0.014(3)
    C23 0.056(4) 0.079(4) 0.044(3) 0.002(3) 0.000(3) 0.006(3)
_geom_special_details
;
 All esds (except the esd in the dihedral angle between two l.s. planes)
 are estimated using the full covariance matrix.  The cell esds are taken
 into account individually in the estimation of esds in distances, angles
 and torsion angles; correlations between esds in cell parameters are only
 used when they are defined by crystal symmetry.  An approximate (isotropic)
 treatment of cell esds is used for estimating esds involving l.s. planes.
;
loop_
    _geom_bond_atom_site_label_1
    _geom_bond_atom_site_label_2
    _geom_bond_site_symmetry_2
    _geom_bond_distance
    _geom_bond_publ_flag
    Si1 O21 6_657 1.582(2) ?
    Si1 O1 . 1.589(2) ?
    Si1 O16 . 1.592(2) ?
    Si1 O15 . 1.593(2) ?
    Si2 O6 . 1.584(2) ?
    Si2 O13 . 1.586(3) ?
    Si2 O2 . 1.587(2) ?
    Si2 O1 . 1.587(2) ?
    Si3 O20 2_575 1.591(2) ?
    Si3 O3 . 1.594(3) ?
    Si3 O19 2_575 1.594(2) ?
    Si3 O2 . 1.595(3) ?
    Si4 O3 . 1.587(3) ?
    Si4 O17 2_575 1.591(2) ?
    Si4 O4 . 1.591(3) ?
    Si4 O16 2_575 1.596(2) ?
    Si5 O5 . 1.587(2) ?
    Si5 O14 . 1.589(3) ?
    Si5 O4 . 1.593(2) ?
    Si5 O21 . 1.595(2) ?
    Si6 O19 . 1.590(2) ?
    Si6 O6 . 1.591(2) ?
    Si6 O5 . 1.593(2) ?
    Si6 O18 . 1.595(2) ?
    Si7 O7 . 1.573(3) ?
    Si7 O22 6_657 1.578(3) ?
    Si7 O23 . 1.5804(15) ?
    Si7 O17 . 1.598(3) ?
    Si8 O13 . 1.570(3) ?
    Si8 O7 . 1.574(3) ?
    Si8 O8 . 1.578(3) ?
    Si8 O12 . 1.588(2) ?
    Si9 O25 . 1.5856(15) ?
    Si9 O18 2_575 1.586(2) ?
    Si9 O8 . 1.588(3) ?
    Si9 O9 . 1.601(3) ?
    Si10 O15 2_575 1.585(2) ?
    Si10 O10 . 1.586(3) ?
    Si10 O26 . 1.5875(16) ?
    Si10 O9 . 1.590(3) ?
    Si11 O14 . 1.580(3) ?
    Si11 O10 . 1.583(2) ?
    Si11 O22 . 1.592(3) ?
    Si11 O11 . 1.593(2) ?
    Si12 O12 . 1.584(2) ?
    Si12 O24 . 1.5872(15) ?
    Si12 O11 . 1.593(2) ?
    Si12 O20 . 1.594(3) ?
    O15 Si10 2_574 1.585(2) ?
    O16 Si4 2_574 1.596(2) ?
    O17 Si4 2_574 1.591(3) ?
    O18 Si9 2_574 1.586(2) ?
    O19 Si3 2_574 1.594(2) ?
    O20 Si3 2_574 1.592(2) ?
    O21 Si1 6_557 1.582(2) ?
    O22 Si7 6_557 1.578(2) ?
    O23 Si7 7_575 1.5804(15) ?
    O24 Si12 7_575 1.5872(15) ?
    O25 Si9 7_575 1.5855(15) ?
    O26 Si10 7_575 1.5874(16) ?
    C11 C12 . 1.3900 ?
    C11 C16 . 1.3900 ?
    C11 H11 . 0.9300 ?
    C12 C13 . 1.3900 ?
    C12 H12 . 0.9300 ?
    C13 C14 . 1.3900 ?
    C13 H13 . 0.9300 ?
    C14 C15 . 1.3900 ?
    C14 H14 . 0.9300 ?
    C15 C16 . 1.3900 ?
    C15 H15 . 0.9300 ?
    C16 H16 . 0.9300 ?
    C21 C23 5_677 1.380(6) ?
    C21 C22 . 1.4003 ?
    C21 H21 . 0.9300 ?
    C22 C23 . 1.3986 ?
    C22 H22 . 0.9300 ?
    C23 C21 5_677 1.380(6) ?
    C23 H23 . 0.9300 ?
loop_
    _geom_angle_atom_site_label_1
    _geom_angle_atom_site_label_2
    _geom_angle_atom_site_label_3
    _geom_angle_site_symmetry_1
    _geom_angle_site_symmetry_3
    _geom_angle
    _geom_angle_publ_flag
    O21 Si1 O1 6_657 . 109.39(14) ?
    O21 Si1 O16 6_657 . 109.27(13) ?
    O1 Si1 O16 . . 110.74(14) ?
    O21 Si1 O15 6_657 . 108.28(13) ?
    O1 Si1 O15 . . 110.21(14) ?
    O16 Si1 O15 . . 108.90(14) ?
    O6 Si2 O13 . . 109.01(16) ?
    O6 Si2 O2 . . 109.08(14) ?
    O13 Si2 O2 . . 110.21(16) ?
    O6 Si2 O1 . . 109.41(14) ?
    O13 Si2 O1 . . 109.89(16) ?
    O2 Si2 O1 . . 109.23(13) ?
    O20 Si3 O3 2_575 . 108.65(14) ?
    O20 Si3 O19 2_575 2_575 109.74(14) ?
    O3 Si3 O19 . 2_575 108.76(14) ?
    O20 Si3 O2 2_575 . 108.88(13) ?
    O3 Si3 O2 . . 110.59(13) ?
    O19 Si3 O2 2_575 . 110.19(13) ?
    O3 Si4 O17 . 2_575 109.99(15) ?
    O3 Si4 O4 . . 110.07(14) ?
    O17 Si4 O4 2_575 . 108.51(13) ?
    O3 Si4 O16 . 2_575 109.23(14) ?
    O17 Si4 O16 2_575 2_575 108.80(15) ?
    O4 Si4 O16 . 2_575 110.23(13) ?
    O5 Si5 O14 . . 110.45(14) ?
    O5 Si5 O4 . . 108.82(13) ?
    O14 Si5 O4 . . 108.35(14) ?
    O5 Si5 O21 . . 108.88(12) ?
    O14 Si5 O21 . . 110.10(14) ?
    O4 Si5 O21 . . 110.22(13) ?
    O19 Si6 O6 . . 110.07(14) ?
    O19 Si6 O5 . . 110.40(13) ?
    O6 Si6 O5 . . 109.23(14) ?
    O19 Si6 O18 . . 109.16(14) ?
    O6 Si6 O18 . . 109.44(14) ?
    O5 Si6 O18 . . 108.51(12) ?
    O7 Si7 O22 . 6_657 107.93(16) ?
    O7 Si7 O23 . . 110.7(2) ?
    O22 Si7 O23 6_657 . 109.72(18) ?
    O7 Si7 O17 . . 109.35(15) ?
    O22 Si7 O17 6_657 . 111.00(15) ?
    O23 Si7 O17 . . 108.14(16) ?
    O13 Si8 O7 . . 109.90(18) ?
    O13 Si8 O8 . . 110.57(17) ?
    O7 Si8 O8 . . 107.47(15) ?
    O13 Si8 O12 . . 108.87(16) ?
    O7 Si8 O12 . . 110.07(16) ?
    O8 Si8 O12 . . 109.95(15) ?
    O25 Si9 O18 . 2_575 108.67(16) ?
    O25 Si9 O8 . . 109.47(17) ?
    O18 Si9 O8 2_575 . 110.02(15) ?
    O25 Si9 O9 . . 110.43(17) ?
    O18 Si9 O9 2_575 . 109.42(14) ?
    O8 Si9 O9 . . 108.82(15) ?
    O15 Si10 O10 2_575 . 111.35(15) ?
    O15 Si10 O26 2_575 . 109.04(16) ?
    O10 Si10 O26 . . 108.70(17) ?
    O15 Si10 O9 2_575 . 108.65(14) ?
    O10 Si10 O9 . . 109.15(15) ?
    O26 Si10 O9 . . 109.94(17) ?
    O14 Si11 O10 . . 109.21(15) ?
    O14 Si11 O22 . . 110.24(15) ?
    O10 Si11 O22 . . 109.54(15) ?
    O14 Si11 O11 . . 110.65(14) ?
    O10 Si11 O11 . . 108.94(14) ?
    O22 Si11 O11 . . 108.24(14) ?
    O12 Si12 O24 . . 110.19(17) ?
    O12 Si12 O11 . . 108.68(14) ?
    O24 Si12 O11 . . 109.39(15) ?
    O12 Si12 O20 . . 110.71(14) ?
    O24 Si12 O20 . . 107.79(16) ?
    O11 Si12 O20 . . 110.08(13) ?
    Si2 O1 Si1 . . 156.88(18) ?
    Si2 O2 Si3 . . 154.98(17) ?
    Si4 O3 Si3 . . 163.45(19) ?
    Si4 O4 Si5 . . 152.79(17) ?
    Si5 O5 Si6 . . 145.47(15) ?
    Si2 O6 Si6 . . 161.96(19) ?
    Si7 O7 Si8 . . 166.1(2) ?
    Si8 O8 Si9 . . 155.98(19) ?
    Si10 O9 Si9 . . 150.42(19) ?
    Si11 O10 Si10 . . 161.98(19) ?
    Si11 O11 Si12 . . 146.35(16) ?
    Si12 O12 Si8 . . 163.52(19) ?
    Si8 O13 Si2 . . 177.1(3) ?
    Si11 O14 Si5 . . 170.3(2) ?
    Si10 O15 Si1 2_574 . 146.73(17) ?
    Si1 O16 Si4 . 2_574 160.14(18) ?
    Si4 O17 Si7 2_574 . 143.68(17) ?
    Si9 O18 Si6 2_574 . 142.79(16) ?
    Si6 O19 Si3 . 2_574 157.94(17) ?
    Si3 O20 Si12 2_574 . 146.56(17) ?
    Si1 O21 Si5 6_557 . 150.62(17) ?
    Si7 O22 Si11 6_557 . 152.39(19) ?
    Si7 O23 Si7 . 7_575 155.2(3) ?
    Si12 O24 Si12 7_575 . 150.9(2) ?
    Si9 O25 Si9 7_575 . 153.8(3) ?
    Si10 O26 Si10 7_575 . 148.1(2) ?
    C12 C11 C16 . . 120.0 ?
    C12 C11 H11 . . 120.0 ?
    C16 C11 H11 . . 120.0 ?
    C13 C12 C11 . . 120.0 ?
    C13 C12 H12 . . 120.0 ?
    C11 C12 H12 . . 120.0 ?
    C14 C13 C12 . . 120.0 ?
    C14 C13 H13 . . 120.0 ?
    C12 C13 H13 . . 120.0 ?
    C13 C14 C15 . . 120.0 ?
    C13 C14 H14 . . 120.0 ?
    C15 C14 H14 . . 120.0 ?
    C16 C15 C14 . . 120.0 ?
    C16 C15 H15 . . 120.0 ?
    C14 C15 H15 . . 120.0 ?
    C15 C16 C11 . . 120.0 ?
    C15 C16 H16 . . 120.0 ?
    C11 C16 H16 . . 120.0 ?
    C23 C21 C22 5_677 . 119.7(4) ?
    C23 C21 H21 5_677 . 120.2 ?
    C22 C21 H21 . . 120.2 ?
    C23 C22 C21 . . 120.9 ?
    C23 C22 H22 . . 119.5 ?
    C21 C22 H22 . . 119.5 ?
    C21 C23 C22 5_677 . 119.4(4) ?
    C21 C23 H23 5_677 . 120.3 ?
    C22 C23 H23 . . 120.3 ?
