# Supplementary material for: Determining the structure of a benzene7.2-silicalite-1 zeolite using a single-crystal X-ray method
Source: Acta Crystallogr B. 2011 Oct 13;67(Pt 6):508–15. doi: 10.1107/S0108768111038560 (PMC3222141; doi:10.1107/S0108768111038560)
Supplement: Supplementary file 2 [file b-67-00508-Isup2.hkl]

# 
# h,k,l, Fc-squared, Fo-squared, sigma(Fo-squared) and status flag 
# 
#data_pnma 

data_I
_shelx_title ' Pnma in Pnma' 
_shelx_refln_list_code          4 
_shelx_F_calc_maximum      939.18 
_exptl_crystal_F_000      3181.00 
_reflns_d_resolution_high  0.8295 
 
loop_ 
 _symmetry_equiv_pos_as_xyz 
 'x, y, z' 
 '-x+1/2, -y, z+1/2' 
 '-x, y+1/2, -z' 
 'x+1/2, -y+1/2, -z+1/2' 
 '-x, -y, -z' 
 'x-1/2, y, -z-1/2' 
 'x, -y-1/2, z' 
 '-x-1/2, y-1/2, z-1/2' 
 
_cell_length_a    19.9200 
_cell_length_b    19.8800 
_cell_length_c    13.3860 
_cell_angle_alpha  90.000 
_cell_angle_beta   90.000 
_cell_angle_gamma  90.000 
 
_shelx_F_squared_multiplier     1.000 
 
loop_ 
 _refln_index_h 
 _refln_index_k 
 _refln_index_l 
 _refln_F_squared_calc 
 _refln_F_squared_meas 
 _refln_F_squared_sigma 
 _refln_observed_status 
   2   0   0    59696.45    29975.75  30956.87 o 
   4   0   0    35266.88    32866.96    590.16 o 
   6   0   0    59038.36    58984.13   1014.90 o 
   8   0   0   161434.70   161237.25   3108.43 o 
  10   0   0   378268.03   430752.34   9643.39 o 
  12   0   0     1969.18     2088.50    120.30 o 
  14   0   0    23222.97    21120.95    615.55 o 
  16   0   0    60715.68    55645.08   1009.94 o 
  18   0   0     9300.09     9634.75    410.29 o 
  20   0   0    37527.62    39936.42    825.00 o 
  22   0   0      330.72       69.68    184.51 o 
  24   0   0     1948.03     2058.73    359.97 o 
   2   1   0    11745.42     6535.85   2079.13 o 
   4   1   0     9459.14    10403.14    115.53 o 
   6   1   0     8850.63     8449.65    127.61 o 
   8   1   0      115.68       72.95     41.67 o 
  10   1   0     1641.76     2726.97    179.66 o 
  12   1   0      180.99      136.64     60.77 o 
  14   1   0     3118.20     2991.61    155.17 o 
  16   1   0     3119.32     3019.04    173.64 o 
  18   1   0     4191.90     4017.23    222.96 o 
  20   1   0      109.20      133.12    115.11 o 
  22   1   0        9.63      -71.94    111.72 o 
   0   2   0   235463.91    49941.36  52623.91 o 
   2   2   0     2331.98     1801.31     62.93 o 
   4   2   0     1049.03      726.65     46.08 o 
   6   2   0      855.78     1270.98     62.58 o 
   8   2   0    19454.58    18528.37    210.53 o 
  10   2   0    12457.14    12885.59    199.27 o 
  12   2   0      144.40      152.67     61.00 o 
  14   2   0     5161.36     4761.44    188.48 o 
  16   2   0     4153.26     4610.76    207.38 o 
  18   2   0     1443.40     1411.29    145.56 o 
  20   2   0       10.72      -54.07    105.48 o 
  22   2   0     3123.28     2821.16    232.55 o 
   2   3   0    18470.46    15817.98    179.08 o 
   4   3   0    37834.78    38728.09    240.29 o 
   6   3   0    44710.53    41775.77    278.74 o 
   8   3   0     7757.46     6797.30    136.88 o 
  10   3   0     1198.79     1194.07     81.81 o 
  12   3   0    49008.67    48325.78    709.88 o 
  14   3   0     9863.10    10172.96    252.64 o 
  16   3   0    33452.83    31851.82    458.83 o 
  18   3   0     5252.07     5082.76    248.71 o 
  20   3   0      214.80       58.07    124.55 o 
  22   3   0     2032.01     2089.47    209.40 o 
   0   4   0    47383.69    34270.48    586.65 o 
   2   4   0    31288.66    27676.61    275.94 o 
   4   4   0     3678.58     4172.87     79.42 o 
   6   4   0       31.72       -7.13     30.64 o 
   8   4   0       53.49       44.70     42.62 o 
  10   4   0     9045.80     8174.19    169.19 o 
  12   4   0      135.93      192.73     64.40 o 
  14   4   0      514.84      432.25     84.68 o 
  16   4   0     3222.76     3412.99    219.89 o 
  18   4   0       67.35      -87.89     87.89 o 
  20   4   0      195.29      281.02    129.42 o 
  22   4   0      175.78      186.18    130.38 o 
   2   5   0    23341.94    27439.75    392.57 o 
   4   5   0     3738.68     3669.57     85.17 o 
   6   5   0    38877.12    35582.66    334.76 o 
   8   5   0      154.22        0.23     34.25 o 
  10   5   0     1239.01     1104.82     81.61 o 
  12   5   0     6799.46     6877.66    176.47 o 
  14   5   0     8797.24     8622.00    237.39 o 
  16   5   0    69144.03    66440.75   1069.34 o 
  18   5   0    22344.72    24565.05    498.50 o 
  20   5   0     1736.89     1965.59    198.27 o 
  22   5   0      440.92      302.95    158.27 o 
   0   6   0    59931.91    54560.03    929.42 o 
   2   6   0     8095.06     6566.11    104.99 o 
   4   6   0     5583.37     5475.64    109.32 o 
   6   6   0     3216.33     2988.48     81.67 o 
   8   6   0     9607.37     8795.41    136.37 o 
  10   6   0     4280.86     4025.66    132.58 o 
  12   6   0     1875.67     1778.27    108.21 o 
  14   6   0       56.05      104.66     80.39 o 
  16   6   0     2297.50     2500.70    187.49 o 
  18   6   0     2714.97     2733.46    206.84 o 
  20   6   0      696.31      716.11    151.67 o 
  22   6   0      379.71      328.71    145.42 o 
   2   7   0        8.59       -5.75     34.69 o 
   4   7   0    30604.13    27727.00    322.04 o 
   6   7   0      320.34      257.43     42.70 o 
   8   7   0     1837.13     2046.45     81.93 o 
  10   7   0     4892.22     4951.40    143.94 o 
  12   7   0    23562.46    22771.47    354.67 o 
  14   7   0    10950.38    10819.96    270.07 o 
  16   7   0      479.06      284.81    115.55 o 
  18   7   0     3733.05     3827.11    233.93 o 
  20   7   0     2356.70     2074.07    208.61 o 
  22   7   0     1286.62     1217.41    186.36 o 
   0   8   0   102155.77    87661.56   1689.17 o 
   2   8   0    16624.96    14963.24    192.25 o 
   4   8   0     1605.07     1296.81     65.57 o 
   6   8   0      299.57      255.44     46.08 o 
   8   8   0    50269.14    51413.71    329.49 o 
  10   8   0     2216.43     2051.62    124.30 o 
  12   8   0     3270.37     3413.50    166.89 o 
  14   8   0     1344.23     1273.89    131.98 o 
  16   8   0        0.59       24.50     98.53 o 
  18   8   0     9106.89     9060.99    328.18 o 
  20   8   0    30532.44    31555.38    685.75 o 
  22   8   0     5057.32     5742.48    313.57 o 
   2   9   0       15.00       38.46     39.67 o 
   4   9   0      139.81      178.25     47.29 o 
   6   9   0      232.68      224.05     45.82 o 
   8   9   0     1990.11     1938.62    102.33 o 
  10   9   0       58.57       88.89     72.09 o 
  12   9   0        2.10       19.47     76.98 o 
  14   9   0      186.22      174.38     95.13 o 
  16   9   0       79.75       31.12     86.33 o 
  18   9   0       71.67       29.50    112.66 o 
  20   9   0       75.09      145.21    133.82 o 
  22   9   0      195.07       76.45    127.42 o 
   0  10   0   750513.31   787350.06   8761.42 o 
   2  10   0    11542.57    12104.00    177.79 o 
   4  10   0     1763.92     1688.44     82.27 o 
   6  10   0     4887.12     4863.39    116.97 o 
   8  10   0     1768.11     1688.44    102.21 o 
  10  10   0    44860.88    45890.47    631.77 o 
  12  10   0     1877.92     1651.16    136.33 o 
  14  10   0     4547.68     4404.11    207.72 o 
  16  10   0     8750.95     8255.93    274.45 o 
  18  10   0        3.20       34.03    114.42 o 
  20  10   0     4289.46     4457.51    274.99 o 
   2  11   0     1444.13     1405.74     80.86 o 
   4  11   0     5263.79     5253.53    131.60 o 
   6  11   0      930.55      955.23     92.76 o 
   8  11   0     1401.57     1520.56    105.76 o 
  10  11   0      956.78     1007.00    114.57 o 
  12  11   0     1744.86     1797.70    142.91 o 
  14  11   0      464.01      596.43    118.04 o 
  16  11   0      221.36      348.73    113.30 o 
  18  11   0        5.77      -21.21    113.76 o 
  20  11   0       33.28       23.78    125.16 o 
   0  12   0      613.66      749.07     99.89 o 
   2  12   0     1860.06     2251.84    110.18 o 
   4  12   0     3301.63     3462.96    119.55 o 
   6  12   0       14.31       61.31     62.05 o 
   8  12   0    29218.48    27666.02    481.28 o 
  10  12   0       11.90       17.88     80.12 o 
  12  12   0      254.53      254.06    100.63 o 
  14  12   0     3738.93     3931.56    204.40 o 
  16  12   0     3750.53     3904.68    215.35 o 
  18  12   0     3368.12     3322.26    239.07 o 
  20  12   0     6604.16     6306.47    319.50 o 
   2  13   0     5380.54     5414.83    148.38 o 
   4  13   0   107356.99   105738.05    649.43 o 
   6  13   0    42587.13    39621.56    471.27 o 
   8  13   0    22676.46    21701.70    348.13 o 
  10  13   0     8401.12     8295.23    251.62 o 
  12  13   0   119977.11   119889.22   1501.23 o 
  14  13   0    36686.39    36301.74    537.37 o 
  16  13   0    43752.14    40127.55    593.18 o 
  18  13   0      526.37      614.38    152.40 o 
  20  13   0     3032.03     2936.73    287.90 o 
   0  14   0      320.25      472.70    106.05 o 
   2  14   0       30.36        6.43     58.49 o 
   4  14   0       16.08       29.31     67.64 o 
   6  14   0     1012.70      925.56    101.44 o 
   8  14   0     2094.65     2318.15    135.71 o 
  10  14   0      269.78      145.60     98.19 o 
  12  14   0        0.38       11.58     92.64 o 
  14  14   0      716.99      604.43    126.69 o 
  16  14   0       90.38       44.80    119.61 o 
  18  14   0      150.65      299.14    156.94 o 
   2  15   0      392.07      306.59     80.51 o 
   4  15   0    16118.87    15699.33    283.90 o 
   6  15   0     1352.86     1131.21    111.87 o 
   8  15   0     6445.61     5886.66    221.85 o 
  10  15   0     2268.15     2099.57    178.35 o 
  12  15   0     2516.48     2363.22    192.91 o 
  14  15   0        1.76      -13.40    111.22 o 
  16  15   0     3496.11     3144.50    235.79 o 
  18  15   0     6096.04     5689.31    344.42 o 
   0  16   0   124637.55   124778.09   1330.77 o 
   2  16   0     4035.83     4093.75    185.99 o 
   4  16   0     7100.23     6525.55    228.91 o 
   6  16   0     1017.53     1063.39    126.93 o 
   8  16   0     6960.52     6496.72    265.20 o 
  10  16   0    10574.97    10599.39    334.70 o 
  12  16   0      209.12      337.40    142.55 o 
  14  16   0        0.73       50.54    115.55 o 
  16  16   0      875.16      893.37    169.89 o 
   2  17   0     1513.02     1490.35    153.74 o 
   4  17   0     1797.32     1892.78    168.29 o 
   6  17   0     2096.76     1945.42    152.14 o 
   8  17   0      587.77      631.65    133.01 o 
  10  17   0      434.90      315.23    125.35 o 
  12  17   0     9287.51     9501.06    342.69 o 
  14  17   0     2037.48     2116.51    230.12 o 
  16  17   0      167.14      220.58    142.34 o 
   0  18   0    55453.75    55562.30   1492.25 o 
   2  18   0     4153.72     4161.81    255.28 o 
   4  18   0     4223.37     4352.17    230.95 o 
   6  18   0      177.43      133.94    107.43 o 
   8  18   0     5304.25     5122.17    290.21 o 
  10  18   0     3480.27     3439.61    261.47 o 
  12  18   0      645.89      730.43    177.77 o 
  14  18   0      755.46      576.11    171.38 o 
   2  19   0      126.26       53.00    108.78 o 
   4  19   0      455.19      648.22    134.24 o 
   6  19   0      393.45      431.55    128.09 o 
   8  19   0      645.22      587.16    159.81 o 
  10  19   0      133.68      113.11    138.52 o 
  12  19   0      349.92      219.33    149.05 o 
  14  19   0       87.18       27.33    139.37 o 
   0  20   0    18836.34    21244.62   1057.05 o 
   2  20   0     1070.30     1152.21    177.91 o 
   4  20   0      400.16      514.93    152.77 o 
   6  20   0     1796.46     2028.30    191.81 o 
   8  20   0    10882.21    10083.29    406.83 o 
  10  20   0      200.26      283.02    148.72 o 
  12  20   0      438.57      311.83    159.41 o 
   2  21   0     1236.38     1343.22    198.26 o 
   4  21   0     1729.47     1845.33    215.30 o 
   6  21   0     5640.10     5658.36    373.98 o 
   8  21   0    10795.60    10779.56    427.57 o 
  10  21   0       45.05       -3.58    135.17 o 
   0  22   0      465.89      436.93    215.97 o 
   2  22   0      436.36      438.02    156.91 o 
   4  22   0       22.84      129.91    135.95 o 
   6  22   0       33.66      178.90    168.76 o 
   8  22   0     1445.76     1493.49    218.55 o 
   2  23   0      173.77      150.20    138.44 o 
   4  23   0     8725.61     8917.71    409.79 o 
   6  23   0     1300.20     1340.43    256.09 o 
   1   0   1    50341.79    23617.88  10393.69 o 
   2   0   1      450.80       59.35     31.18 o 
   3   0   1    30991.46    28466.59    351.27 o 
   4   0   1     1443.70     1608.51     56.18 o 
   5   0   1   882067.13   887551.56  13626.67 o 
   6   0   1      706.90      793.51     47.76 o 
   7   0   1     9148.47     7188.46    121.57 o 
   8   0   1     1008.99      663.82     50.65 o 
   9   0   1    11259.42    12499.22    158.95 o 
  10   0   1    19491.51    20085.77    343.82 o 
  11   0   1     1814.19     2049.69     86.65 o 
  12   0   1     4065.94     4044.91    108.64 o 
  13   0   1     9473.88    10058.81    240.78 o 
  14   0   1     5979.38     5630.18    201.65 o 
  15   0   1    21922.53    19203.46    393.57 o 
  16   0   1   129493.16   118489.71   2138.51 o 
  17   0   1      320.20      456.22    109.93 o 
  18   0   1    25785.55    24927.82    474.77 o 
  19   0   1     4609.96     5011.51    251.24 o 
  20   0   1     5853.28     5650.01    276.65 o 
  21   0   1     4736.13     5237.28    309.83 o 
  22   0   1      276.80      208.55    146.27 o 
  23   0   1     1080.15      930.46    195.20 o 
   0   1   1   102787.52    37943.46  22535.60 o 
   1   1   1    20016.61     8124.84   2320.84 o 
   2   1   1     4218.05     2352.65    451.71 o 
   3   1   1     2441.98     2349.47     36.66 o 
   4   1   1     1747.46     2075.54     43.31 o 
   5   1   1       37.80       21.35     38.91 o 
   6   1   1     1077.09     1227.88     39.00 o 
   7   1   1      749.18      778.94     34.26 o 
   8   1   1     9880.41     9365.12     88.44 o 
   9   1   1      145.38      143.25     27.05 o 
  10   1   1     5486.41     5705.58     87.71 o 
  11   1   1     3577.52     4135.99     71.93 o 
  12   1   1     1893.89     1913.69     72.69 o 
  13   1   1     6183.78     5844.33    142.13 o 
  14   1   1      356.39      352.86     67.45 o 
  15   1   1       15.11       89.73     58.82 o 
  16   1   1     4583.24     4878.83    149.85 o 
  17   1   1       31.97       59.46     68.35 o 
  18   1   1     1608.35     1654.10    108.08 o 
  19   1   1     1234.64     1517.70    112.54 o 
  20   1   1       58.89       75.79     82.05 o 
  21   1   1        8.58       54.88     83.55 o 
  22   1   1       33.36       58.82     87.22 o 
  23   1   1      155.33      183.85    105.12 o 
   1   2   1     1383.83     1216.78    121.45 o 
   2   2   1      404.34      208.08     16.15 o 
   3   2   1      808.70     1468.14     34.38 o 
   4   2   1    45452.41    49088.68    406.71 o 
   5   2   1    17937.74    18545.48    134.29 o 
   6   2   1    10917.65    10890.22     86.36 o 
   7   2   1     2734.21     2284.16     48.55 o 
   8   2   1      719.65      839.80     44.59 o 
   9   2   1       14.62       14.77     31.06 o 
  10   2   1     7206.04     7540.56    113.08 o 
  11   2   1       50.72       69.30     38.13 o 
  12   2   1     7776.03     8245.29    129.28 o 
  13   2   1     3128.05     3451.40     97.47 o 
  14   2   1     4355.03     4408.16    135.12 o 
  15   2   1      420.54      425.97     76.22 o 
  16   2   1     3492.75     3370.58    133.05 o 
  17   2   1        7.11       75.51     67.40 o 
  18   2   1     5465.86     5280.22    170.38 o 
  19   2   1      195.28      287.77     84.90 o 
  20   2   1     1352.94     1372.08    122.86 o 
  21   2   1      255.41      127.16     93.92 o 
  22   2   1      326.76      373.00     99.71 o 
  23   2   1       70.07      149.07     99.90 o 
   0   3   1    35592.26    23946.91    162.80 o 
   1   3   1    25838.51    21824.08    106.85 o 
   2   3   1     1914.43     1430.57     36.61 o 
   3   3   1     9822.50    10126.31     85.08 o 
   4   3   1     8566.05     8943.08     98.13 o 
   5   3   1      589.50      719.75     32.73 o 
   6   3   1       11.75       13.44     22.71 o 
   7   3   1    15668.82    15616.13    138.24 o 
   8   3   1       89.20      299.38     37.15 o 
   9   3   1     7306.52     7003.64    108.95 o 
  10   3   1     1418.95     1492.53     63.18 o 
  11   3   1    51501.84    52571.23    496.26 o 
  12   3   1    12402.70    11714.74    152.98 o 
  13   3   1    21679.64    20439.24    223.85 o 
  14   3   1     1806.31     1836.90     93.25 o 
  15   3   1        2.15       14.93     57.32 o 
  16   3   1      497.69      567.52     83.31 o 
  17   3   1     5384.24     5313.18    175.31 o 
  18   3   1      278.71      307.40     83.50 o 
  19   3   1      858.93      892.91    108.39 o 
  20   3   1     2144.31     2129.55    140.67 o 
  21   3   1      616.25      534.59    104.66 o 
  22   3   1     1556.81     1554.32    147.42 o 
  23   3   1      910.76      874.44    123.69 o 
   1   4   1    18445.88    17030.91     93.76 o 
   2   4   1      225.55      131.62     23.73 o 
   3   4   1     5266.02     6306.54     73.49 o 
   4   4   1      381.60      453.38     30.86 o 
   5   4   1     4367.81     3889.77     58.00 o 
   6   4   1       16.59       47.39     23.73 o 
   7   4   1      498.19      444.40     33.88 o 
   8   4   1      282.12      355.32     33.23 o 
   9   4   1       65.18       98.60     35.54 o 
  10   4   1        0.05      -15.01     33.45 o 
  11   4   1      314.99      287.23     46.84 o 
  12   4   1       31.00       27.77     40.88 o 
  13   4   1       68.10       62.32     46.06 o 
  14   4   1      199.53      160.15     51.88 o 
  15   4   1      202.74      183.90     68.86 o 
  16   4   1     4782.29     4555.53    164.58 o 
  17   4   1     1035.23     1105.01    105.54 o 
  18   4   1       26.71       40.42     77.02 o 
  19   4   1       10.06      -35.59     75.03 o 
  20   4   1      225.02      208.25     88.21 o 
  21   4   1       47.97      -26.76     79.87 o 
  22   4   1       30.87       -0.31     87.04 o 
  23   4   1        2.90      -39.98     87.02 o 
   0   5   1   796346.63   816941.75   5844.79 o 
   1   5   1   111312.82   121551.52    635.71 o 
   2   5   1      296.28      193.11     25.24 o 
   3   5   1     8544.67     9220.62     89.08 o 
   4   5   1     4743.79     4514.39     69.05 o 
   5   5   1      171.23      160.81     27.70 o 
   6   5   1     5564.69     5308.32     69.80 o 
   7   5   1     4322.11     3877.74     68.11 o 
   8   5   1     2724.49     1094.47     43.66 o 
   9   5   1      631.12     1011.33     46.99 o 
  10   5   1    26946.44    27518.67    210.82 o 
  11   5   1    48802.49    47018.83    442.78 o 
  12   5   1     9385.56     9164.95    141.44 o 
  13   5   1    49781.20    48464.72    376.64 o 
  14   5   1     1787.22     1861.65     89.72 o 
  15   5   1       56.50       45.90     69.28 o 
  16   5   1    23628.37    22392.87    317.34 o 
  17   5   1      584.13      681.77     95.15 o 
  18   5   1     3873.20     4380.77    170.41 o 
  19   5   1     2063.01     2440.78    150.92 o 
  20   5   1     1058.53     1237.38    131.16 o 
  21   5   1      578.38      657.34    111.36 o 
  22   5   1      908.60      774.63    120.11 o 
  23   5   1     2447.49     2739.52    183.23 o 
   1   6   1    11909.98    10303.54     97.93 o 
   2   6   1      904.23      669.30     33.15 o 
   3   6   1     7615.21     7604.31     92.99 o 
   4   6   1      175.30      203.01     29.81 o 
   5   6   1     5682.95     5779.72     82.15 o 
   6   6   1        3.39        3.80     26.37 o 
   7   6   1      359.92      397.13     36.28 o 
   8   6   1      418.01      495.12     36.90 o 
   9   6   1      830.36      985.55     44.97 o 
  10   6   1      939.84     1080.98     58.74 o 
  11   6   1      194.00      201.79     44.81 o 
  12   6   1      472.28      499.00     58.91 o 
  13   6   1     3182.64     3439.33    110.27 o 
  14   6   1        3.93       27.14     54.85 o 
  15   6   1      493.63      531.43     80.46 o 
  16   6   1     1912.36     1822.49    120.39 o 
  17   6   1     1723.89     1770.78    122.53 o 
  18   6   1     2063.32     2125.64    133.84 o 
  19   6   1       44.60       14.26     74.40 o 
  20   6   1      322.43      382.82    100.89 o 
  21   6   1      216.63      253.11     98.50 o 
  22   6   1        9.95      -33.24     82.88 o 
  23   6   1      287.50      314.88    105.44 o 
   0   7   1     9427.08     6690.07    114.21 o 
   1   7   1     1081.49     1282.24     43.20 o 
   2   7   1     1720.01     1439.64     45.88 o 
   3   7   1       84.77       97.90     25.81 o 
   4   7   1      867.35      833.18     41.90 o 
   5   7   1      511.22      452.77     36.68 o 
   6   7   1      272.90      285.14     35.66 o 
   7   7   1     3539.08     3439.61     75.61 o 
   8   7   1     4440.80     4030.48     86.31 o 
   9   7   1     3212.93     3063.17     69.61 o 
  10   7   1     1710.68     1668.60     75.50 o 
  11   7   1     1015.07     1026.41     67.88 o 
  12   7   1     3962.71     4032.69    122.53 o 
  13   7   1       35.79       62.69     54.93 o 
  14   7   1     6590.70     6743.65    159.99 o 
  15   7   1        3.42        5.12     59.61 o 
  16   7   1     4934.49     5169.28    172.85 o 
  17   7   1     1380.30     1394.89    115.93 o 
  18   7   1      390.25      339.89     87.60 o 
  19   7   1      491.33      547.49    100.96 o 
  20   7   1     1214.49     1317.94    130.40 o 
  21   7   1     1333.95     1384.37    140.56 o 
  22   7   1     7226.03     7723.88    260.18 o 
   1   8   1     4686.39     3997.99     70.35 o 
   2   8   1      324.97      339.20     32.06 o 
   3   8   1     5164.32     6152.48     84.13 o 
   4   8   1    10679.92     7497.41     98.85 o 
   5   8   1     7440.99     5011.83     86.34 o 
   6   8   1      937.77     1246.17     52.79 o 
   7   8   1    19019.92    18119.76    157.59 o 
   8   8   1      981.65      996.06     52.79 o 
   9   8   1      496.33      566.32     47.22 o 
  10   8   1     1453.96     1418.66     72.52 o 
  11   8   1      291.63      286.63     58.16 o 
  12   8   1    20077.86    19843.73    242.54 o 
  13   8   1    22167.98    22184.50    263.77 o 
  14   8   1      207.06      137.74     65.28 o 
  15   8   1    15120.84    14465.33    231.84 o 
  16   8   1    20770.61    19646.33    307.96 o 
  17   8   1      513.39      434.77     92.98 o 
  18   8   1     2553.85     2569.69    145.72 o 
  19   8   1     5449.28     5821.63    204.57 o 
  20   8   1      551.81      513.24    107.23 o 
  21   8   1        0.15      -15.65     80.43 o 
  22   8   1     2587.22     2602.43    178.11 o 
   0   9   1     4410.40     4869.13    113.46 o 
   1   9   1     6760.51     6539.24     90.10 o 
   2   9   1      263.55      290.26     33.90 o 
   3   9   1     1078.37     1154.21     47.43 o 
   4   9   1        0.82      -16.16     28.98 o 
   5   9   1        3.27        4.74     32.82 o 
   6   9   1        0.99       22.84     33.13 o 
   7   9   1      830.60      835.61     51.43 o 
   8   9   1     1589.63     1535.88     63.39 o 
   9   9   1     1080.41     1112.23     62.06 o 
  10   9   1        2.30       41.55     49.79 o 
  11   9   1     1794.24     1614.58     89.22 o 
  12   9   1      229.78      223.89     62.45 o 
  13   9   1      995.95      920.70     84.36 o 
  14   9   1      145.69      199.99     68.09 o 
  15   9   1       48.54       70.34     64.37 o 
  16   9   1       90.86      164.98     67.07 o 
  17   9   1        1.85      -41.83     69.33 o 
  18   9   1      138.40      203.35     85.73 o 
  19   9   1        3.26      -21.63     80.33 o 
  20   9   1      163.38      247.75     93.34 o 
  21   9   1       25.96       65.70     89.09 o 
  22   9   1      106.68      210.63    100.05 o 
   1  10   1     6510.66     7388.62    101.80 o 
   2  10   1       91.04      155.17     33.63 o 
   3  10   1     1574.40     1540.98     55.15 o 
   4  10   1     2199.96     2623.77     67.47 o 
   5  10   1    38800.32    41027.24    282.06 o 
   6  10   1      633.82      863.21     54.64 o 
   7  10   1     2923.62     2672.69     78.49 o 
   8  10   1     1069.63     1045.26     63.24 o 
   9  10   1      349.92      319.11     51.20 o 
  10  10   1     1195.65     1104.39     79.60 o 
  11  10   1      306.75      235.40     62.46 o 
  12  10   1      100.67       66.71     60.22 o 
  13  10   1       10.99       -1.62     59.89 o 
  14  10   1     2586.42     2354.90    115.58 o 
  15  10   1     5729.68     5354.15    159.01 o 
  16  10   1    30585.43    28089.58    334.22 o 
  17  10   1       89.08       11.15     76.92 o 
  18  10   1      765.57      720.79    107.17 o 
  19  10   1      698.96      684.65    113.22 o 
  20  10   1      526.33      493.90    104.11 o 
  21  10   1      265.70      331.49    104.54 o 
   0  11   1     9679.56    10397.50    173.83 o 
   1  11   1        1.19       20.12     32.93 o 
   2  11   1        1.05        5.68     32.94 o 
   3  11   1       21.72       18.66     33.09 o 
   4  11   1       89.72       70.15     34.64 o 
   5  11   1        6.73       17.46     37.52 o 
   6  11   1     1257.75     1217.62     61.13 o 
   7  11   1      140.48      207.97     48.52 o 
   8  11   1     1307.34     1352.66     71.44 o 
   9  11   1     1022.16      958.52     77.12 o 
  10  11   1      702.74      699.72     75.76 o 
  11  11   1     1251.55     1151.32     86.73 o 
  12  11   1      194.55      156.75     68.12 o 
  13  11   1      259.27      326.56     72.68 o 
  14  11   1     1026.27      947.26     91.43 o 
  15  11   1       26.30       64.74     63.21 o 
  16  11   1      814.21      843.83     93.62 o 
  17  11   1      391.52      412.19     93.60 o 
  18  11   1      197.25       59.51     86.26 o 
  19  11   1       84.07      -12.05     81.71 o 
  20  11   1        0.02      112.32     91.14 o 
  21  11   1        6.74      -86.15     86.15 o 
   1  12   1      282.01      343.77     43.25 o 
   2  12   1      112.17      112.02     38.37 o 
   3  12   1     1754.58     1875.98     66.66 o 
   4  12   1    62262.64    61804.89    552.87 o 
   5  12   1     5980.55     5556.95    109.73 o 
   6  12   1     5067.19     5148.64    116.93 o 
   7  12   1     7772.48     7539.98    138.41 o 
   8  12   1        7.71        9.09     49.47 o 
   9  12   1      752.37      781.26     76.71 o 
  10  12   1     5008.30     4854.91    141.76 o 
  11  12   1      240.28      254.07     70.08 o 
  12  12   1    21672.06    21143.18    287.69 o 
  13  12   1     7987.09     7753.10    184.07 o 
  14  12   1     3798.37     4109.89    146.97 o 
  15  12   1     1068.16     1125.61     99.27 o 
  16  12   1      165.56      140.31     74.38 o 
  17  12   1      133.67       59.38     81.31 o 
  18  12   1     4977.13     5209.51    201.58 o 
  19  12   1      326.10      389.46    108.87 o 
  20  12   1     1796.67     1729.92    156.92 o 
   0  13   1     9268.03     8855.77    179.70 o 
   1  13   1    12586.79    13188.39    150.37 o 
   2  13   1       90.91       70.81     40.02 o 
   3  13   1     8344.91     8431.75    132.07 o 
   4  13   1     7061.14     7381.31    127.59 o 
   5  13   1     1434.91     1452.49     76.10 o 
   6  13   1     1658.83     1765.22     82.17 o 
   7  13   1    26952.41    26256.38    247.55 o 
   8  13   1     2408.46     2504.74     96.10 o 
   9  13   1    25591.39    24478.08    323.46 o 
  10  13   1      512.95      523.29     77.06 o 
  11  13   1    60627.63    59199.04    483.72 o 
  12  13   1    26473.69    25579.75    307.65 o 
  13  13   1    23398.79    22808.16    298.51 o 
  14  13   1    14285.46    13648.02    255.99 o 
  15  13   1        0.04      -32.68     70.40 o 
  16  13   1      761.87      792.86    103.08 o 
  17  13   1    13429.80    13367.64    273.22 o 
  18  13   1       20.73       48.00     87.14 o 
  19  13   1     2114.24     2339.21    166.86 o 
  20  13   1     4998.95     5187.83    228.85 o 
   1  14   1        1.16      -40.98     41.11 o 
   2  14   1        4.09       -4.08     42.41 o 
   3  14   1        3.27        5.42     43.35 o 
   4  14   1      297.15      312.03     55.04 o 
   5  14   1      120.61      111.00     52.73 o 
   6  14   1      365.17      391.30     63.28 o 
   7  14   1     1054.96      846.76     77.47 o 
   8  14   1     1031.50     1012.21     82.05 o 
   9  14   1      701.70      565.37     82.92 o 
  10  14   1      150.03      104.70     73.69 o 
  11  14   1       36.25      105.88     71.22 o 
  12  14   1       28.38       41.70     69.72 o 
  13  14   1        0.02       31.26     70.91 o 
  14  14   1       88.45       69.90     72.09 o 
  15  14   1      454.84      507.46     93.64 o 
  16  14   1       34.13      -15.95     74.65 o 
  17  14   1      490.72      460.84     98.18 o 
  18  14   1      645.90      528.67    112.19 o 
  19  14   1      395.13      408.42    111.20 o 
   0  15   1      706.11      920.57     98.45 o 
   1  15   1      222.96      248.21     56.29 o 
   2  15   1      687.47      624.39     65.49 o 
   3  15   1     1515.20     1562.65     86.44 o 
   4  15   1      110.89       61.52     55.32 o 
   5  15   1       83.32       58.96     56.14 o 
   6  15   1      245.11      104.82     60.36 o 
   7  15   1     1555.10     1489.15     91.63 o 
   8  15   1    24424.08    22483.99    294.88 o 
   9  15   1      136.61       48.17     66.55 o 
  10  15   1       13.06      -44.47     65.24 o 
  11  15   1      737.29      685.59     90.59 o 
  12  15   1      151.35       84.02     77.41 o 
  13  15   1       89.45       17.81     70.22 o 
  14  15   1     1828.99     1761.50    125.14 o 
  15  15   1      148.39       82.45     82.25 o 
  16  15   1      383.93      480.09    102.39 o 
  17  15   1       68.84       54.23     88.85 o 
  18  15   1     1905.03     1898.62    168.89 o 
   1  16   1     3950.08     4003.07    126.69 o 
   2  16   1      209.18      213.50     64.90 o 
   3  16   1     4082.94     3679.06    129.65 o 
   4  16   1    15848.57    15204.36    239.00 o 
   5  16   1    58291.09    56225.03    586.95 o 
   6  16   1     2224.43     2105.69    108.01 o 
   7  16   1     2294.66     2530.73    114.77 o 
   8  16   1     5212.84     5154.48    161.90 o 
   9  16   1      987.60      936.87     94.60 o 
  10  16   1       24.81      -10.09     67.00 o 
  11  16   1       16.44       -7.08     77.16 o 
  12  16   1     1926.33     1867.92    130.24 o 
  13  16   1       77.68      -29.46     85.97 o 
  14  16   1     1184.42     1123.36    125.42 o 
  15  16   1      525.84      487.67    103.97 o 
  16  16   1     3433.86     3814.05    181.70 o 
  17  16   1       33.79       69.38     90.13 o 
   0  17   1      153.16      147.49    100.87 o 
   1  17   1     3482.32     3464.37    133.77 o 
   2  17   1        2.10       16.22     59.58 o 
   3  17   1      234.96      285.47     70.99 o 
   4  17   1      514.70      665.70     84.87 o 
   5  17   1      110.07      161.75     69.66 o 
   6  17   1        3.54       21.28     65.00 o 
   7  17   1     2627.18     2956.68    133.16 o 
   8  17   1      791.25      850.27    107.50 o 
   9  17   1      108.97      116.28     81.04 o 
  10  17   1       75.08      161.07     82.00 o 
  11  17   1     3157.80     2931.02    161.26 o 
  12  17   1     1584.68     1768.44    138.50 o 
  13  17   1      960.72      857.94    128.70 o 
  14  17   1      924.69      906.02    123.26 o 
  15  17   1       80.67       33.76     95.73 o 
  16  17   1      573.37      586.94    126.22 o 
   1  18   1     2021.83     2199.32    141.87 o 
   2  18   1       62.43       50.50     72.39 o 
   3  18   1      276.07      223.98     78.35 o 
   4  18   1    29442.66    30548.45    353.11 o 
   5  18   1    15631.20    15323.68    260.14 o 
   6  18   1      143.69      139.72     72.52 o 
   7  18   1     3784.11     3941.13    169.19 o 
   8  18   1      387.57      369.46     95.59 o 
   9  18   1      484.22      523.87    100.24 o 
  10  18   1     2273.99     2298.92    149.76 o 
  11  18   1      278.03      241.93     91.91 o 
  12  18   1    14940.11    15659.25    328.76 o 
  13  18   1     1415.03     1504.83    142.11 o 
  14  18   1      712.42      924.92    128.29 o 
  15  18   1     3826.26     4051.98    215.73 o 
   0  19   1     1393.16     1421.02    183.85 o 
   1  19   1      234.95      130.76     84.15 o 
   2  19   1      114.25      143.22     80.84 o 
   3  19   1      111.32      125.53     78.27 o 
   4  19   1        1.41       39.96     72.72 o 
   5  19   1       62.12       33.08     71.29 o 
   6  19   1        5.56      -54.55     71.80 o 
   7  19   1        1.00      -64.26     83.06 o 
   8  19   1     2807.86     2934.71    172.86 o 
   9  19   1      394.66      363.55    103.06 o 
  10  19   1      708.34      599.27    118.23 o 
  11  19   1      615.75      619.34    120.54 o 
  12  19   1        7.30       43.82     94.36 o 
  13  19   1       66.75       62.56     95.75 o 
  14  19   1       74.87       44.18    100.10 o 
   1  20   1      919.02      995.72    121.12 o 
   2  20   1       11.44        2.07     80.11 o 
   3  20   1      315.44      322.77     96.80 o 
   4  20   1     2764.18     3080.24    161.92 o 
   5  20   1     9699.12     9905.41    256.49 o 
   6  20   1        0.27        6.97     75.48 o 
   7  20   1     1178.61     1429.59    140.73 o 
   8  20   1     2359.79     1992.02    157.51 o 
   9  20   1      527.24      531.34    116.17 o 
  10  20   1     1623.62     1695.27    157.53 o 
  11  20   1       38.67       32.90     95.32 o 
  12  20   1     2321.23     2287.81    177.06 o 
  13  20   1       22.67       64.52    106.43 o 
   0  21   1     8067.13     8830.03    374.34 o 
   1  21   1     2366.95     2599.14    167.34 o 
   2  21   1        8.33      -37.57     82.16 o 
   3  21   1      349.02      353.26    104.00 o 
   4  21   1      675.78      819.66    122.85 o 
   5  21   1        4.91      103.55     92.18 o 
   6  21   1       16.79       -9.78     87.91 o 
   7  21   1     4674.29     4876.01    219.55 o 
   8  21   1     6051.64     6082.71    240.33 o 
   9  21   1     4670.45     5262.94    232.09 o 
  10  21   1      286.80      366.15    115.44 o 
  11  21   1     4781.70     4938.64    234.62 o 
   1  22   1        6.01      -25.64     87.32 o 
   2  22   1        0.62       96.38     91.80 o 
   3  22   1      352.41      252.63    101.82 o 
   4  22   1       44.26       75.98     90.57 o 
   5  22   1       19.57       15.13     89.39 o 
   6  22   1       65.65      152.17    112.18 o 
   7  22   1      758.48      821.30    152.28 o 
   8  22   1      175.50      298.71    114.87 o 
   9  22   1       97.61       59.82     99.58 o 
   0  23   1      745.77      878.07    188.53 o 
   1  23   1       49.96       57.96     93.75 o 
   2  23   1        1.24      -39.77     93.10 o 
   3  23   1      633.77      645.67    125.06 o 
   4  23   1      473.35      257.34    111.12 o 
   5  23   1       47.77      -29.99    107.91 o 
   6  23   1      273.61      181.45    123.61 o 
   0   0   2     5762.83     9953.63    134.74 o 
   1   0   2    91035.16    75831.02   1321.89 o 
   2   0   2    29524.99    29419.31    160.50 o 
   3   0   2     7453.13     7344.88     94.20 o 
   4   0   2      274.63      339.46     40.08 o 
   5   0   2    23233.44    25490.68    381.86 o 
   6   0   2     1974.74     2540.11     87.65 o 
   7   0   2        1.04       71.75     39.97 o 
   8   0   2    15338.29     9563.23    156.65 o 
   9   0   2    14491.95    15164.87    228.70 o 
  10   0   2    10053.89    12699.00    217.60 o 
  11   0   2     5535.34     5111.45    163.75 o 
  12   0   2    79039.87    77737.03    843.89 o 
  13   0   2    51897.98    51357.92    510.04 o 
  14   0   2     2318.39     2439.47    146.32 o 
  15   0   2        6.58       -1.19     78.48 o 
  16   0   2    29795.43    28026.36    578.13 o 
  17   0   2     1307.62     1147.68    132.81 o 
  18   0   2    12613.41    12807.09    325.34 o 
  19   0   2     5345.09     5618.37    241.69 o 
  20   0   2     4909.04     5681.07    276.49 o 
  21   0   2    43654.31    43704.41    778.33 o 
  22   0   2     3606.95     3603.30    280.98 o 
  23   0   2     1637.97     1520.64    223.69 o 
   1   1   2    16501.67    16366.71    160.73 o 
   2   1   2     2337.68     2654.87     39.62 o 
   3   1   2    23747.07    28349.28    190.21 o 
   4   1   2      152.59      135.73     26.22 o 
   5   1   2    23196.89    23498.11    170.78 o 
   6   1   2     5902.53     5775.36     76.20 o 
   7   1   2     4269.14     3435.35     64.25 o 
   8   1   2     1906.91     2038.56     55.19 o 
   9   1   2       35.46       32.06     28.59 o 
  10   1   2      975.86      991.05     46.07 o 
  11   1   2      447.40      414.39     39.88 o 
  12   1   2     3604.21     3669.77     95.33 o 
  13   1   2    13890.31    13963.64    197.57 o 
  14   1   2     5197.26     5246.24    138.51 o 
  15   1   2      177.93      222.26     64.97 o 
  16   1   2     4817.81     4337.93    142.02 o 
  17   1   2      561.34      561.14     80.01 o 
  18   1   2      174.28      194.21     74.65 o 
  19   1   2       42.27       38.71     71.65 o 
  20   1   2      606.36      568.17    101.30 o 
  21   1   2     1057.69     1183.42    130.89 o 
  22   1   2       11.96      -45.89     89.40 o 
  23   1   2      126.56      176.30    100.41 o 
   0   2   2    24063.53    19578.19    125.73 o 
   1   2   2     6622.10     3366.27     40.19 o 
   2   2   2     3995.62     3665.06     50.23 o 
   3   2   2     2025.21     1773.92     43.83 o 
   4   2   2      353.66      290.84     28.08 o 
   5   2   2    10655.07     9704.83     87.67 o 
   6   2   2     4997.30     4989.94     69.77 o 
   7   2   2     5226.50     5103.37     73.28 o 
   8   2   2     2303.67     2047.64     55.50 o 
   9   2   2      517.64      650.70     39.46 o 
  10   2   2      116.13      139.46     32.24 o 
  11   2   2     1188.63     1440.43     54.91 o 
  12   2   2      176.26      234.07     46.31 o 
  13   2   2     5091.80     5001.08    113.44 o 
  14   2   2     3773.44     3767.37    122.26 o 
  15   2   2        6.11       32.97     57.31 o 
  16   2   2     2607.48     2766.38    120.69 o 
  17   2   2      595.42      506.73     83.41 o 
  18   2   2      293.07      311.59     80.95 o 
  19   2   2       45.67       51.30     70.83 o 
  20   2   2       51.79        5.38     77.22 o 
  21   2   2     1365.00     1484.32    131.92 o 
  22   2   2     1826.57     1662.63    148.52 o 
  23   2   2      868.00      884.84    137.96 o 
   1   3   2     9405.08     9064.52     82.05 o 
   2   3   2     9515.63    10681.52     77.72 o 
   3   3   2    27690.96    30571.34    215.36 o 
   4   3   2    42407.33    46008.06    344.03 o 
   5   3   2    16009.59    15814.48    131.25 o 
   6   3   2    58784.53    60274.73    387.03 o 
   7   3   2     4488.46     3830.71     66.27 o 
   8   3   2     4872.15     4848.07     75.37 o 
   9   3   2     6375.95     6746.87     89.59 o 
  10   3   2        0.09        3.74     29.43 o 
  11   3   2       59.65       37.99     39.23 o 
  12   3   2      163.07      180.70     47.10 o 
  13   3   2    13097.83    13269.94    223.79 o 
  14   3   2     5768.60     5494.10    141.34 o 
  15   3   2     1374.21     1406.33     95.65 o 
  16   3   2     2129.58     1810.74    116.01 o 
  17   3   2     7316.47     7359.79    188.59 o 
  18   3   2     3552.37     3315.19    141.46 o 
  19   3   2        8.01       -9.12     73.46 o 
  20   3   2        6.41       39.09     80.13 o 
  21   3   2       64.22       54.85     85.43 o 
  22   3   2      205.62      172.09     88.09 o 
  23   3   2        3.78       28.16     93.80 o 
   0   4   2      169.04       36.20     36.48 o 
   1   4   2      710.84     1805.03     48.87 o 
   2   4   2     3625.53     3662.31     54.91 o 
   3   4   2     2277.82     2467.68     51.85 o 
   4   4   2      133.00      219.96     25.80 o 
   5   4   2      176.63      246.05     27.73 o 
   6   4   2       20.25       84.89     26.04 o 
   7   4   2       59.10      144.41     28.55 o 
   8   4   2     1867.40     2682.26     64.51 o 
   9   4   2        0.09      -23.27     27.71 o 
  10   4   2     2581.22     2405.46     64.02 o 
  11   4   2      479.37      565.39     54.45 o 
  12   4   2      116.12      132.83     46.24 o 
  13   4   2      975.17     1084.46     71.69 o 
  14   4   2      521.68      550.99     68.33 o 
  15   4   2      331.25      301.84     76.51 o 
  16   4   2      299.43      344.87     77.61 o 
  17   4   2       45.65      -39.22     64.95 o 
  18   4   2        3.89       -0.68     70.30 o 
  19   4   2      136.10        2.15     72.61 o 
  20   4   2       63.23      -56.85     74.38 o 
  21   4   2     1237.39     1228.02    127.11 o 
  22   4   2        4.29      -41.87     80.52 o 
  23   4   2       58.29       49.62     90.55 o 
   1   5   2     8762.73     9786.57     82.26 o 
   2   5   2    12984.87    13768.72    106.55 o 
   3   5   2    71147.45    70842.40    514.54 o 
   4   5   2     1306.74     1468.82     47.43 o 
   5   5   2    79082.92    79135.44    492.56 o 
   6   5   2    29428.76    27987.53    191.11 o 
   7   5   2       52.99      239.90     31.16 o 
   8   5   2    12885.52    13581.12    134.96 o 
   9   5   2     1523.48     1525.85     54.65 o 
  10   5   2     3139.06     3166.19     72.20 o 
  11   5   2      407.24      404.12     49.74 o 
  12   5   2    18667.78    17637.91    190.63 o 
  13   5   2    61915.73    61361.44    550.46 o 
  14   5   2    44882.33    43337.87    332.59 o 
  15   5   2      594.49      651.19     84.07 o 
  16   5   2    50561.00    45865.86    471.09 o 
  17   5   2      355.16      376.49     92.22 o 
  18   5   2        2.12      -35.12     70.20 o 
  19   5   2       45.41      118.59     79.44 o 
  20   5   2     2925.69     2651.45    153.63 o 
  21   5   2     4150.72     4325.08    188.56 o 
  22   5   2        0.63      -15.44     82.16 o 
  23   5   2      100.67      105.06     97.31 o 
   0   6   2     7314.63     5284.70     94.91 o 
   1   6   2     1086.15     1989.99     48.17 o 
   2   6   2     2138.77     1738.36     45.63 o 
   3   6   2      176.09      173.16     26.27 o 
   4   6   2     1036.89      941.16     42.78 o 
   5   6   2      950.27      918.77     43.57 o 
   6   6   2        1.58        0.82     27.75 o 
   7   6   2      445.25      473.95     40.59 o 
   8   6   2      101.88      173.69     31.71 o 
   9   6   2      981.85     1118.23     50.86 o 
  10   6   2       88.44      124.82     34.49 o 
  11   6   2       50.51       54.18     45.03 o 
  12   6   2        8.60      -22.73     47.17 o 
  13   6   2     2328.16     2264.87     94.23 o 
  14   6   2      831.25     1054.22     84.52 o 
  15   6   2       34.28       58.64     65.74 o 
  16   6   2     1353.14     1510.34    112.46 o 
  17   6   2        9.56      -42.36     70.12 o 
  18   6   2        0.11      -66.62     74.47 o 
  19   6   2       37.57       47.95     77.21 o 
  20   6   2       30.58      -16.10     80.44 o 
  21   6   2      652.67      690.42    112.16 o 
  22   6   2     1948.65     2079.00    153.68 o 
  23   6   2      425.66      353.29    106.77 o 
   1   7   2     2154.52     1980.81     49.88 o 
   2   7   2      468.06      394.85     31.72 o 
   3   7   2     2784.28     2882.76     58.55 o 
   4   7   2    33113.77    29795.52    241.68 o 
   5   7   2      760.26      658.35     42.01 o 
   6   7   2     8072.66     6998.41    103.31 o 
   7   7   2      651.04      720.39     45.92 o 
   8   7   2      571.17      552.15     44.96 o 
   9   7   2     4115.91     3947.25     87.29 o 
  10   7   2     1457.82     1394.76     65.41 o 
  11   7   2      298.15      268.33     54.05 o 
  12   7   2     7264.90     7214.81    144.56 o 
  13   7   2      851.39      921.42     79.52 o 
  14   7   2      870.92     1000.03     84.90 o 
  15   7   2       40.53       30.99     60.58 o 
  16   7   2        4.66        6.82     69.05 o 
  17   7   2     5041.24     5046.42    178.51 o 
  18   7   2     4285.73     4782.58    188.48 o 
  19   7   2      251.69      180.17     88.43 o 
  20   7   2      849.95      903.03    119.03 o 
  21   7   2     1063.27     1012.18    124.68 o 
  22   7   2     1827.64     1740.56    149.64 o 
   0   8   2      320.44       74.92     37.73 o 
   1   8   2      640.12      288.40     31.36 o 
   2   8   2     6662.00     6297.54     83.31 o 
   3   8   2      171.02       92.94     28.34 o 
   4   8   2     4140.95     4817.44     84.76 o 
   5   8   2     1025.40     1060.52     50.92 o 
   6   8   2      530.54      479.32     42.55 o 
   7   8   2     2003.88     2099.92     68.15 o 
   8   8   2     6717.10     6501.83    107.53 o 
   9   8   2      493.12      439.74     46.14 o 
  10   8   2      131.33      153.61     50.96 o 
  11   8   2    10278.87    10560.44    165.33 o 
  12   8   2    61535.02    58830.95    467.77 o 
  13   8   2      763.20      784.77     79.24 o 
  14   8   2    17122.66    17239.33    244.01 o 
  15   8   2      191.47      190.42     66.96 o 
  16   8   2      213.24      262.69     78.78 o 
  17   8   2     6922.55     7037.68    204.30 o 
  18   8   2     5793.85     6286.73    203.65 o 
  19   8   2     7431.70     7168.67    232.52 o 
  20   8   2     2306.81     2268.55    160.96 o 
  21   8   2     4267.73     4398.88    195.77 o 
  22   8   2     5401.12     5822.90    223.13 o 
   1   9   2      225.46      239.96     32.89 o 
   2   9   2      709.96      747.57     41.86 o 
   3   9   2     1347.99     1564.09     54.04 o 
   4   9   2      127.78      119.86     34.34 o 
   5   9   2     1176.73     1251.30     55.08 o 
   6   9   2      400.49      389.53     45.02 o 
   7   9   2      983.05      966.45     54.81 o 
   8   9   2      848.87      882.94     55.28 o 
   9   9   2       42.59      -11.10     37.99 o 
  10   9   2        4.51        3.80     46.72 o 
  11   9   2        2.27       45.70     53.74 o 
  12   9   2      373.89      391.54     69.32 o 
  13   9   2      317.67      244.26     67.16 o 
  14   9   2      692.58      662.25     81.70 o 
  15   9   2      618.03      614.39     83.31 o 
  16   9   2      535.12      410.43     77.75 o 
  17   9   2      238.56      220.48     83.33 o 
  18   9   2      532.35      433.14     96.60 o 
  19   9   2      267.21      269.67     94.13 o 
  20   9   2       10.40        2.97     87.87 o 
  21   9   2       26.18      117.63     91.40 o 
  22   9   2        0.77        2.70     91.49 o 
   0  10   2    20755.27    23730.43    238.28 o 
   1  10   2     2372.66     2371.36    185.95 o 
   2  10   2     6682.35     7138.66     99.13 o 
   3  10   2      627.34      619.34     43.00 o 
   4  10   2      227.75      271.12     42.09 o 
   5  10   2      620.29      702.57     50.52 o 
   6  10   2      400.99      494.44     47.09 o 
   7  10   2       19.50       -4.01     38.74 o 
   8  10   2       78.49       90.20     41.79 o 
   9  10   2      165.37      182.18     49.08 o 
  10  10   2      499.36      529.71     67.31 o 
  11  10   2     1111.77     1108.45     83.40 o 
  12  10   2    21703.91    20558.66    259.12 o 
  13  10   2     3462.34     3502.37    130.86 o 
  14  10   2       25.92       10.29     62.33 o 
  15  10   2       44.07        0.12     61.50 o 
  16  10   2     4823.25     4579.71    155.08 o 
  17  10   2      219.29      184.96     81.31 o 
  18  10   2     1193.08     1258.04    121.42 o 
  19  10   2     2765.86     2330.13    152.46 o 
  20  10   2      104.53       92.02     89.09 o 
  21  10   2     4231.46     3767.64    201.45 o 
   1  11   2     2475.57     2525.48     72.51 o 
   2  11   2      549.12      554.96     44.45 o 
   3  11   2     1267.57     1301.07     56.04 o 
   4  11   2     2167.83     2275.36     67.48 o 
   5  11   2      430.66      435.25     48.52 o 
   6  11   2      942.27      970.35     58.66 o 
   7  11   2     1203.34     1333.89     65.97 o 
   8  11   2       60.42       40.76     48.13 o 
   9  11   2      619.27      557.06     63.89 o 
  10  11   2      528.13      507.15     70.13 o 
  11  11   2       15.24       22.16     58.46 o 
  12  11   2      464.65      387.15     74.14 o 
  13  11   2     1043.03     1098.05     92.68 o 
  14  11   2       65.33       54.77     65.56 o 
  15  11   2        3.96        5.18     64.61 o 
  16  11   2      204.05      155.71     72.35 o 
  17  11   2        9.51       57.49     79.01 o 
  18  11   2     2777.06     2877.17    171.27 o 
  19  11   2       97.26      148.03     95.53 o 
  20  11   2       10.05       84.46     92.50 o 
  21  11   2      272.90      198.51    106.56 o 
   0  12   2    72385.37    69954.42    612.97 o 
   1  12   2    17990.04    17233.73    161.46 o 
   2  12   2     7225.18     7120.38    110.60 o 
   3  12   2     1424.74     1446.30     61.30 o 
   4  12   2      318.99      338.63     47.89 o 
   5  12   2     2963.58     2856.72     87.40 o 
   6  12   2     2523.97     2644.56     89.82 o 
   7  12   2     3064.67     3058.54     99.77 o 
   8  12   2     2287.09     2487.74     93.38 o 
   9  12   2    11505.79    11126.42    198.24 o 
  10  12   2     6151.21     5959.19    153.07 o 
  11  12   2      263.18      291.37     71.06 o 
  12  12   2    17585.24    17119.31    265.95 o 
  13  12   2     2868.51     2789.25    131.99 o 
  14  12   2    10889.04    10387.68    223.24 o 
  15  12   2        9.00       41.95     69.98 o 
  16  12   2     3065.14     2982.60    145.47 o 
  17  12   2     5810.30     5704.57    213.61 o 
  18  12   2       61.26       58.06     90.41 o 
  19  12   2      539.06      427.39    111.59 o 
  20  12   2      205.94      263.41    107.34 o 
   1  13   2       64.64       71.72     43.39 o 
   2  13   2     9119.11     9615.22    139.62 o 
   3  13   2     8167.63     8302.67    141.28 o 
   4  13   2   108272.38   106893.42    653.34 o 
   5  13   2     7521.39     7278.01    137.23 o 
   6  13   2    75755.67    72935.82    541.59 o 
   7  13   2     7920.59     7556.79    160.05 o 
   8  13   2     5509.17     5475.35    138.79 o 
   9  13   2    17077.89    16754.59    250.76 o 
  10  13   2     2838.87     2785.55    132.64 o 
  11  13   2       54.55       65.17     70.80 o 
  12  13   2     4125.51     3993.33    149.80 o 
  13  13   2    10624.30    10339.37    222.32 o 
  14  13   2     3025.26     2877.15    139.62 o 
  15  13   2     1463.30     1497.49    117.10 o 
  16  13   2     3577.63     3536.76    159.08 o 
  17  13   2    23609.65    23813.89    356.25 o 
  18  13   2    15759.80    14884.38    331.37 o 
  19  13   2      451.85      348.48    112.09 o 
   0  14   2     9119.19     8438.68    206.17 o 
   1  14   2       58.61       82.92     49.38 o 
   2  14   2      914.95     1033.17     73.79 o 
   3  14   2        6.94       13.64     50.42 o 
   4  14   2        1.46      -34.40     49.65 o 
   5  14   2       58.66      120.84     56.29 o 
   6  14   2      114.71       58.61     55.14 o 
   7  14   2       29.23       23.69     56.77 o 
   8  14   2    16058.02    15404.74    226.59 o 
   9  14   2      123.59      124.86     70.04 o 
  10  14   2     6937.95     6478.26    177.73 o 
  11  14   2       19.83       33.49     66.35 o 
  12  14   2      474.58      519.89     91.94 o 
  13  14   2        8.46       50.79     68.42 o 
  14  14   2       24.68      102.53     76.69 o 
  15  14   2       98.70       81.96     79.32 o 
  16  14   2      344.28      366.22     90.74 o 
  17  14   2       35.11       58.09     81.02 o 
  18  14   2     2528.81     2340.92    168.75 o 
  19  14   2      155.31      176.73    105.26 o 
   1  15   2      173.27      125.10     56.16 o 
   2  15   2      107.27      146.61     56.66 o 
   3  15   2       86.54       80.85     58.62 o 
   4  15   2     2249.91     2182.63    104.46 o 
   5  15   2      711.92      662.26     79.08 o 
   6  15   2      115.33      158.84     67.41 o 
   7  15   2     1714.49     1635.66    100.26 o 
   8  15   2      858.96      811.64     95.32 o 
   9  15   2     1496.65     1522.92    119.85 o 
  10  15   2     1189.78     1235.70    102.07 o 
  11  15   2      322.74      255.25     75.54 o 
  12  15   2     2624.12     2362.05    129.26 o 
  13  15   2      266.85      210.24     85.21 o 
  14  15   2      163.81      186.98     82.18 o 
  15  15   2      184.95      199.21     83.99 o 
  16  15   2     2776.11     2463.36    147.62 o 
  17  15   2       61.40       68.42     82.88 o 
  18  15   2      619.53      554.80    121.94 o 
   0  16   2    24238.56    23225.44    385.91 o 
   1  16   2    22182.46    21166.77    248.84 o 
   2  16   2     2111.02     2089.31    104.89 o 
   3  16   2     3618.42     3405.29    125.64 o 
   4  16   2      526.81      398.49     75.60 o 
   5  16   2       42.55       35.28     63.08 o 
   6  16   2     1178.91     1127.74     91.83 o 
   7  16   2     1218.89     1277.33     94.91 o 
   8  16   2     3772.21     3832.84    153.96 o 
   9  16   2    14680.35    13611.87    261.96 o 
  10  16   2     3223.11     3484.31    154.20 o 
  11  16   2     1189.61     1041.80    116.49 o 
  12  16   2     6264.78     6688.43    207.71 o 
  13  16   2     3672.02     3504.31    165.19 o 
  14  16   2      617.82      572.17    106.86 o 
  15  16   2        2.22        8.47     85.87 o 
  16  16   2       52.02       -4.71     88.10 o 
  17  16   2     2200.03     2069.09    162.24 o 
   1  17   2        1.26      -11.04     61.14 o 
   2  17   2      788.43      819.56     87.11 o 
   3  17   2      109.60      110.42     64.50 o 
   4  17   2     6735.85     7385.96    175.16 o 
   5  17   2       80.45      134.73     65.12 o 
   6  17   2     4395.68     4763.62    152.49 o 
   7  17   2      162.52      182.95     68.01 o 
   8  17   2      752.26      798.00     98.29 o 
   9  17   2      854.06      931.61    103.99 o 
  10  17   2      126.64       96.73     76.90 o 
  11  17   2        0.07      -38.71     72.01 o 
  12  17   2      335.20      356.33    111.98 o 
  13  17   2        3.69       -9.54     87.38 o 
  14  17   2      199.02      171.06     96.02 o 
  15  17   2        9.83      -69.00     89.12 o 
  16  17   2       50.73      131.61    104.81 o 
   0  18   2    11352.67    12590.64    349.88 o 
   1  18   2    13517.46    14253.17    246.54 o 
   2  18   2     3205.43     3429.79    137.95 o 
   3  18   2     3684.01     3633.54    143.01 o 
   4  18   2      180.71      193.84     69.50 o 
   5  18   2     1075.55     1083.95     94.52 o 
   6  18   2     1733.67     1835.90    116.22 o 
   7  18   2     2196.66     2047.08    137.49 o 
   8  18   2      132.59       71.77     81.47 o 
   9  18   2    10740.66    11091.85    268.78 o 
  10  18   2      549.38      615.50    110.27 o 
  11  18   2     4764.11     4857.45    198.90 o 
  12  18   2    14764.42    14810.24    322.05 o 
  13  18   2       96.72      120.18     91.13 o 
  14  18   2     6771.20     7166.15    261.61 o 
  15  18   2      221.55      288.89    121.06 o 
   1  19   2        1.03       43.29     77.02 o 
   2  19   2        1.43      -23.45     67.88 o 
   3  19   2        4.37       40.77     71.57 o 
   4  19   2      350.91      346.71     83.29 o 
   5  19   2      257.80      176.65     78.04 o 
   6  19   2      376.49      241.41     83.30 o 
   7  19   2      117.59       97.81     85.39 o 
   8  19   2      413.99      502.22    100.43 o 
   9  19   2       37.36       60.48     85.48 o 
  10  19   2       10.57      100.06     88.70 o 
  11  19   2        3.88      -43.96     80.03 o 
  12  19   2       17.41       42.31     88.59 o 
  13  19   2      343.17      383.34    105.44 o 
  14  19   2       78.51       72.32    103.01 o 
   0  20   2        0.61      180.88    135.02 o 
   1  20   2       79.33       90.47     87.38 o 
   2  20   2       18.31       45.85     82.95 o 
   3  20   2      135.88      303.05     96.55 o 
   4  20   2      189.56      227.46     90.62 o 
   5  20   2      814.93      961.92    118.95 o 
   6  20   2       10.63      -57.21     80.39 o 
   7  20   2       61.46      147.32     95.96 o 
   8  20   2    25153.86    24022.10    424.89 o 
   9  20   2      223.07      186.65    100.83 o 
  10  20   2      523.80      524.31    117.85 o 
  11  20   2       38.61       63.19     98.62 o 
  12  20   2      639.57      534.76    133.36 o 
   1  21   2      596.10      846.85    122.10 o 
   2  21   2      947.62      957.13    128.54 o 
   3  21   2     2812.13     3404.55    185.47 o 
   4  21   2     4145.65     3887.82    195.72 o 
   5  21   2     4955.02     5852.59    216.27 o 
   6  21   2    10699.06    11076.66    322.17 o 
   7  21   2     2383.18     2518.34    183.97 o 
   8  21   2      510.14      446.16    113.95 o 
   9  21   2      478.53      497.85    119.37 o 
  10  21   2       82.95       91.87    102.11 o 
  11  21   2      225.95      295.89    124.08 o 
   0  22   2      865.74      914.43    180.72 o 
   1  22   2      165.65       63.43     92.66 o 
   2  22   2      347.25      269.78    103.27 o 
   3  22   2       66.57       43.77     90.07 o 
   4  22   2       95.87       54.94     91.01 o 
   5  22   2       30.94      -52.18     86.79 o 
   6  22   2        0.06       19.91    107.27 o 
   7  22   2        0.45        7.51     99.77 o 
   8  22   2       50.44      122.81    103.74 o 
   9  22   2      530.85      520.19    154.24 o 
   1  23   2        6.08      -61.02     87.09 o 
   2  23   2      368.62      268.93    110.77 o 
   3  23   2      793.90      784.88    133.67 o 
   4  23   2     7088.09     7591.24    269.36 o 
   5  23   2      387.03      377.80    131.76 o 
   6  23   2     1998.29     2054.23    220.81 o 
   1   0   3    29531.12    30860.90    195.10 o 
   2   0   3     7305.14     7958.64    100.56 o 
   3   0   3   389306.09   400483.34   2618.21 o 
   4   0   3   240169.88   260210.02   1827.49 o 
   5   0   3    39118.54    39246.10    250.39 o 
   6   0   3      958.90      815.44     54.61 o 
   7   0   3    62123.37    54941.48    429.20 o 
   8   0   3    32112.96    35719.24    297.16 o 
   9   0   3     1374.73     1476.76     76.69 o 
  10   0   3     2699.24     2457.34     97.09 o 
  11   0   3     7495.58     7500.04    168.22 o 
  12   0   3    16842.03    16870.12    292.30 o 
  13   0   3   323955.34   312862.66   3429.21 o 
  14   0   3     8383.40     9080.48    245.70 o 
  15   0   3     1692.66     1791.30    142.61 o 
  16   0   3      190.18       58.17     87.48 o 
  17   0   3     9354.02     9626.96    280.45 o 
  18   0   3     1716.42     1779.78    157.32 o 
  19   0   3      113.56      182.35    112.47 o 
  20   0   3      103.51      110.20    116.08 o 
  21   0   3    14112.11    13950.52    415.75 o 
  22   0   3     1412.23     1539.87    192.72 o 
  23   0   3     1254.07     1357.49    247.67 o 
   0   1   3    29758.34    32662.13    304.39 o 
   1   1   3    16412.75    21726.99    116.03 o 
   2   1   3     1072.76     1040.47     33.14 o 
   3   1   3        2.02       66.33     28.33 o 
   4   1   3       12.75       69.75     27.87 o 
   5   1   3     2620.30     2705.41     57.81 o 
   6   1   3      604.55      485.05     34.27 o 
   7   1   3     3215.66     3182.23     66.97 o 
   8   1   3      687.04     1036.96     45.48 o 
   9   1   3       15.82       18.93     31.02 o 
  10   1   3      395.60      407.83     41.09 o 
  11   1   3     2280.04     2453.99     72.42 o 
  12   1   3     1322.04     1252.09     65.69 o 
  13   1   3      376.42      545.12     72.93 o 
  14   1   3      772.21      818.77     77.63 o 
  15   1   3      128.06      132.68     62.26 o 
  16   1   3      592.80      497.52     77.84 o 
  17   1   3        1.35       14.86     61.81 o 
  18   1   3      139.71      100.07     71.31 o 
  19   1   3     1614.64     1792.51    119.73 o 
  20   1   3      661.85      700.96    104.83 o 
  21   1   3     3865.10     3598.82    194.30 o 
  22   1   3      299.62      262.96    107.63 o 
  23   1   3       39.27      -22.90     89.45 o 
   1   2   3    12178.39    13601.44     95.42 o 
   2   2   3      105.60       58.87     27.15 o 
   3   2   3    18955.41    21975.95    120.83 o 
   4   2   3    41335.83    38998.81    292.10 o 
   5   2   3     9949.45     9874.42    101.40 o 
   6   2   3     3588.48     3591.67     68.49 o 
   7   2   3      348.61      489.96     36.13 o 
   8   2   3      216.29      367.34     36.47 o 
   9   2   3     3940.65     4067.65     80.63 o 
  10   2   3       51.09       32.45     32.78 o 
  11   2   3      169.33      225.71     40.46 o 
  12   2   3     4345.02     4148.00    103.32 o 
  13   2   3     8917.64     9460.94    163.95 o 
  14   2   3     4620.77     4623.04    134.13 o 
  15   2   3     1343.22     1233.34     90.65 o 
  16   2   3       81.28      102.20     70.87 o 
  17   2   3     1814.65     1634.85    108.89 o 
  18   2   3       14.94      -22.62     66.62 o 
  19   2   3      791.60      914.38    102.71 o 
  20   2   3        3.97       29.32     83.62 o 
  21   2   3     1182.64     1224.62    131.26 o 
  22   2   3      579.91      497.80    110.74 o 
  23   2   3       16.31       70.06     95.96 o 
   0   3   3      669.11     1053.19     52.37 o 
   1   3   3   205052.39   228630.41    865.26 o 
   2   3   3     1215.80     1382.11     38.28 o 
   3   3   3    10881.18    11530.34    110.35 o 
   4   3   3      943.71     1068.19     39.21 o 
   5   3   3      527.95      617.96     34.91 o 
   6   3   3        0.95      -10.49     24.93 o 
   7   3   3      183.79      203.47     31.60 o 
   8   3   3    26785.06    28799.18    179.48 o 
   9   3   3    25572.57    28518.46    282.39 o 
  10   3   3       68.82       78.21     34.31 o 
  11   3   3     1597.25     2001.05     67.49 o 
  12   3   3     5242.20     5340.92    114.78 o 
  13   3   3      511.33      542.81     60.56 o 
  14   3   3      546.80      525.66     71.99 o 
  15   3   3       48.63       67.01     62.77 o 
  16   3   3       11.17       -8.50     64.40 o 
  17   3   3     3124.83     3140.99    135.76 o 
  18   3   3      702.46      684.59     96.20 o 
  19   3   3     8620.59     8245.80    232.59 o 
  20   3   3      173.56      266.38     88.43 o 
  21   3   3     8109.94     8040.10    235.84 o 
  22   3   3       64.27       18.29     88.63 o 
  23   3   3      892.22      744.78    125.61 o 
   1   4   3        3.10       60.87     23.37 o 
   2   4   3      231.81      268.48     25.44 o 
   3   4   3     6913.30     7165.15     76.83 o 
   4   4   3      955.23     1408.92     44.56 o 
   5   4   3      289.68      243.91     29.30 o 
   6   4   3     1775.46     2117.18     55.76 o 
   7   4   3        1.34       38.40     28.21 o 
   8   4   3     3531.93     3965.39     78.37 o 
   9   4   3        4.79      -17.46     30.71 o 
  10   4   3      135.18      131.10     36.72 o 
  11   4   3      417.94      485.44     47.85 o 
  12   4   3      201.94      191.20     49.36 o 
  13   4   3     6196.94     5876.25    126.50 o 
  14   4   3       19.77      -10.26     52.06 o 
  15   4   3      132.60      105.41     65.84 o 
  16   4   3       11.70       23.19     68.83 o 
  17   4   3       34.52       20.76     65.52 o 
  18   4   3        0.93      -11.43     71.18 o 
  19   4   3      160.71      163.13     83.60 o 
  20   4   3       60.50      137.22     84.69 o 
  21   4   3      133.94      219.02     90.67 o 
  22   4   3       55.38       28.33     84.97 o 
  23   4   3       37.44      129.23    101.93 o 
   0   5   3    80260.88    82769.13    812.09 o 
   1   5   3   119849.06   113748.32    543.01 o 
   2   5   3     2916.63     2631.95     59.53 o 
   3   5   3     1549.65     1339.98     42.17 o 
   4   5   3     5548.70     5612.44     74.13 o 
   5   5   3     1409.17     1435.95     46.61 o 
   6   5   3       42.47       38.70     28.58 o 
   7   5   3     5607.96     5770.77     89.42 o 
   8   5   3    16759.36    19829.04    220.28 o 
   9   5   3     1870.15     1945.53     65.38 o 
  10   5   3     1322.90     1761.40     68.14 o 
  11   5   3     7718.49     7966.32    136.36 o 
  12   5   3     2114.86     2363.08     96.63 o 
  13   5   3     1075.01     1082.51     79.33 o 
  14   5   3    11932.24    11756.06    192.77 o 
  15   5   3      596.55      473.71     79.84 o 
  16   5   3     7939.42     8136.85    193.56 o 
  17   5   3      206.13      244.89     78.54 o 
  18   5   3       55.79      136.28     78.05 o 
  19   5   3    18813.67    18617.27    322.09 o 
  20   5   3      245.15      112.63     84.55 o 
  21   5   3    32113.17    33339.82    449.92 o 
  22   5   3      268.50      315.93    101.29 o 
  23   5   3       45.82      -19.43     89.83 o 
   1   6   3        8.59       57.56     26.17 o 
   2   6   3      153.29      130.24     28.26 o 
   3   6   3     1591.27     2052.46     59.86 o 
   4   6   3     5571.80     5144.56     73.59 o 
   5   6   3     2088.60     1579.96     50.16 o 
   6   6   3       32.52       29.27     26.38 o 
   7   6   3     1790.92     1753.95     55.34 o 
   8   6   3      313.39      388.60     38.20 o 
   9   6   3      854.85      855.65     48.28 o 
  10   6   3       99.60       51.72     37.83 o 
  11   6   3      256.45      300.16     54.34 o 
  12   6   3      556.49      517.57     66.70 o 
  13   6   3     6978.77     6979.25    154.67 o 
  14   6   3      735.72      834.16     77.46 o 
  15   6   3       14.28      -33.82     62.88 o 
  16   6   3      766.92      625.57     93.22 o 
  17   6   3      251.39      234.28     78.68 o 
  18   6   3       54.91      126.82     78.87 o 
  19   6   3      161.60      149.42     84.98 o 
  20   6   3       13.90       -7.35     82.75 o 
  21   6   3      860.19      892.95    119.90 o 
  22   6   3      171.41      159.31     98.39 o 
   0   7   3    15225.40    14950.25    207.18 o 
   1   7   3    23408.63    18801.94    163.66 o 
   2   7   3       12.42        6.88     26.06 o 
   3   7   3      786.49      697.86     36.68 o 
   4   7   3        1.40       10.83     26.04 o 
   5   7   3     1298.85     1269.94     52.26 o 
   6   7   3     1156.07     1166.27     52.39 o 
   7   7   3     1556.21     1649.42     61.57 o 
   8   7   3     6055.99     5819.17    103.31 o 
   9   7   3    12204.35    11963.25    142.61 o 
  10   7   3     1714.49     1739.64     69.70 o 
  11   7   3        9.51       20.39     49.50 o 
  12   7   3      221.51      199.79     56.93 o 
  13   7   3     5894.84     6040.16    151.90 o 
  14   7   3     1734.78     1811.86    105.87 o 
  15   7   3        0.82       20.92     64.30 o 
  16   7   3     1151.25     1150.02    105.00 o 
  17   7   3     7822.61     7472.91    207.26 o 
  18   7   3     1252.94     1326.84    117.86 o 
  19   7   3      861.23      820.86    111.49 o 
  20   7   3      613.63      673.10    112.72 o 
  21   7   3      118.95       43.21     89.37 o 
  22   7   3     1768.71     2048.28    154.68 o 
   1   8   3       46.43      123.42     30.23 o 
   2   8   3      276.65      314.60     31.35 o 
   3   8   3    24493.90    26241.83    162.15 o 
   4   8   3    58312.40    65734.45    298.90 o 
   5   8   3      821.81      825.67     48.08 o 
   6   8   3    16527.32    18360.73    163.49 o 
   7   8   3    30800.65    29777.77    390.16 o 
   8   8   3     2187.12     2216.98     74.55 o 
   9   8   3    13660.45    13708.52    156.44 o 
  10   8   3       43.67       25.49     43.63 o 
  11   8   3       18.88       24.61     48.91 o 
  12   8   3     6965.33     7183.39    158.36 o 
  13   8   3    40546.11    40125.54    352.83 o 
  14   8   3    12425.58    12479.33    213.38 o 
  15   8   3       39.89      154.13     67.37 o 
  16   8   3      348.80      497.01     95.59 o 
  17   8   3    33439.51    34957.43    418.71 o 
  18   8   3      497.54      536.03     97.56 o 
  19   8   3     2901.62     2882.86    158.38 o 
  20   8   3      840.65      790.80    115.65 o 
  21   8   3      341.53      377.65    101.24 o 
  22   8   3      722.82      734.24    128.60 o 
   0   9   3      549.82      643.06     54.94 o 
   1   9   3      892.24     1187.66     48.86 o 
   2   9   3        6.58       -4.22     26.96 o 
   3   9   3      407.30      380.32     37.58 o 
   4   9   3       26.60       25.48     29.56 o 
   5   9   3       38.58       49.84     34.73 o 
   6   9   3       20.94       32.01     35.95 o 
   7   9   3      262.55      303.00     46.09 o 
   8   9   3     3298.00     3445.78     91.38 o 
   9   9   3        1.66       -2.27     41.46 o 
  10   9   3      924.75      812.68     68.58 o 
  11   9   3     1097.12     1007.49     75.15 o 
  12   9   3        1.61       24.38     56.83 o 
  13   9   3      772.54      808.52     83.31 o 
  14   9   3      165.02      138.90     66.83 o 
  15   9   3      259.33      308.74     72.15 o 
  16   9   3       77.59      124.08     74.92 o 
  17   9   3       15.03       62.97     82.50 o 
  18   9   3      339.36      351.27     92.95 o 
  19   9   3       38.06      -46.93     78.41 o 
  20   9   3      491.76      306.78    101.00 o 
  21   9   3      365.24      475.29    116.20 o 
   1  10   3     4067.68     4374.50     79.14 o 
   2  10   3      185.06      139.48     33.55 o 
   3  10   3    55019.82    58616.68    261.63 o 
   4  10   3     1139.54     1032.61     49.86 o 
   5  10   3     6828.55     6805.51    111.42 o 
   6  10   3     1444.75     1636.79     66.93 o 
   7  10   3     6509.19     5713.69    109.60 o 
   8  10   3     3760.67     3847.69    102.57 o 
   9  10   3        0.38       35.28     44.80 o 
  10  10   3      634.72      716.26     71.91 o 
  11  10   3     1062.75     1070.78     83.97 o 
  12  10   3      489.17      339.49     70.78 o 
  13  10   3    54082.80    52172.45    468.82 o 
  14  10   3       60.41      122.66     66.72 o 
  15  10   3     1203.40     1098.90     94.63 o 
  16  10   3      518.05      467.88     81.89 o 
  17  10   3     3237.38     3000.91    164.47 o 
  18  10   3      621.93      522.95    107.09 o 
  19  10   3        0.52       98.76     91.97 o 
  20  10   3        2.65       27.10    101.39 o 
  21  10   3     1507.57     1416.60    160.51 o 
   0  11   3     7846.79     8100.26    152.96 o 
   1  11   3      598.39      479.12     42.42 o 
   2  11   3        0.39        1.54     32.67 o 
   3  11   3      515.70      563.39     44.21 o 
   4  11   3       37.53       14.25     40.68 o 
   5  11   3      696.25      610.58     56.30 o 
   6  11   3      377.68      388.74     53.43 o 
   7  11   3       10.22       19.58     45.66 o 
   8  11   3      200.89      148.46     51.34 o 
   9  11   3      167.25      133.13     58.24 o 
  10  11   3      113.30       29.37     61.68 o 
  11  11   3      759.19      833.99     90.08 o 
  12  11   3      238.74      206.10     73.30 o 
  13  11   3     1474.74     1520.71    106.30 o 
  14  11   3       36.14       95.15     69.70 o 
  15  11   3      111.69       82.65     73.76 o 
  16  11   3       55.71       11.35     71.52 o 
  17  11   3      278.00      199.85     93.10 o 
  18  11   3       20.76       25.19     87.78 o 
  19  11   3     1350.80     1442.13    153.29 o 
  20  11   3        0.20       60.39    104.82 o 
   1  12   3     4315.89     4817.35    110.69 o 
   2  12   3      614.06      577.39     56.44 o 
   3  12   3     1303.61     1515.56     71.40 o 
   4  12   3    20813.65    20840.46    206.99 o 
   5  12   3    17887.85    17312.13    193.90 o 
   6  12   3      426.87      364.20     56.52 o 
   7  12   3     9109.11     8559.92    148.23 o 
   8  12   3       38.25       65.75     54.29 o 
   9  12   3    10262.17     9887.98    195.58 o 
  10  12   3      683.38      678.91     90.23 o 
  11  12   3        4.13       27.27     68.37 o 
  12  12   3     8123.36     8114.40    194.09 o 
  13  12   3      154.90      112.08     70.45 o 
  14  12   3     6479.31     6100.70    181.45 o 
  15  12   3     1247.09     1133.46    107.14 o 
  16  12   3      241.34      164.40     80.90 o 
  17  12   3    13394.47    13143.54    302.83 o 
  18  12   3      264.59      305.62    110.90 o 
  19  12   3     2638.79     2668.05    189.33 o 
  20  12   3      432.37      387.70    123.25 o 
   0  13   3     6812.86     6980.89    193.64 o 
   1  13   3   247808.27   250586.80   1011.75 o 
   2  13   3     1666.79     1866.77     91.19 o 
   3  13   3    19684.38    19462.71    221.64 o 
   4  13   3      171.09      194.32     56.02 o 
   5  13   3     4321.55     4218.59    121.52 o 
   6  13   3      241.82      290.93     60.54 o 
   7  13   3      406.35      366.09     64.85 o 
   8  13   3    44716.49    43500.19    392.53 o 
   9  13   3    62590.91    62263.68    576.13 o 
  10  13   3     1080.61     1103.74     97.42 o 
  11  13   3      159.34      195.38     79.61 o 
  12  13   3     4615.51     4567.16    157.54 o 
  13  13   3     4907.50     4799.42    165.61 o 
  14  13   3      139.93      211.44     77.93 o 
  15  13   3      374.37      340.36     86.90 o 
  16  13   3     1154.49     1328.76    117.43 o 
  17  13   3    18273.60    18734.31    421.93 o 
  18  13   3     3812.57     3799.64    209.10 o 
  19  13   3    19413.31    17726.90    397.37 o 
   1  14   3      157.92      177.26     57.20 o 
   2  14   3       58.08       35.63     52.15 o 
   3  14   3     1358.55     1362.68     82.34 o 
   4  14   3      481.94      524.44     67.34 o 
   5  14   3     4425.63     4280.86    132.34 o 
   6  14   3     2516.18     2438.58    109.27 o 
   7  14   3     4161.23     3731.49    130.99 o 
   8  14   3     4126.78     4035.31    137.16 o 
   9  14   3        7.56       37.97     71.65 o 
  10  14   3      117.38        2.03     69.59 o 
  11  14   3      145.62      218.25     75.52 o 
  12  14   3       17.20        6.33     68.74 o 
  13  14   3     4343.25     4418.15    172.17 o 
  14  14   3       10.30      -25.48     69.72 o 
  15  14   3       68.76      125.02     79.94 o 
  16  14   3      727.54      605.32    107.03 o 
  17  14   3      843.72      824.90    117.03 o 
  18  14   3     1826.64     1620.92    165.49 o 
   0  15   3     1993.39     1962.58    140.87 o 
   1  15   3     4925.42     5059.93    135.92 o 
   2  15   3       13.46       80.81     56.88 o 
   3  15   3      997.13      967.01     79.34 o 
   4  15   3      186.41      212.71     65.85 o 
   5  15   3     2201.20     2250.36    109.19 o 
   6  15   3      204.19      206.46     69.43 o 
   7  15   3     1345.51     1439.90     97.21 o 
   8  15   3    10004.73     9648.35    218.58 o 
   9  15   3     4090.00     4077.88    168.25 o 
  10  15   3      847.87      669.05     95.98 o 
  11  15   3       22.83       23.85     71.07 o 
  12  15   3      145.73      137.92     79.09 o 
  13  15   3       84.04      158.35     83.69 o 
  14  15   3       41.54       95.07     86.49 o 
  15  15   3      349.94      350.72    112.81 o 
  16  15   3        0.05       -6.06     87.55 o 
  17  15   3     2034.10     1855.95    155.02 o 
  18  15   3      412.27      436.93    134.96 o 
   1  16   3        0.02      -31.25     60.51 o 
   2  16   3      226.11      234.59     64.65 o 
   3  16   3     4139.39     4325.57    142.68 o 
   4  16   3    15656.18    14326.44    228.89 o 
   5  16   3       90.86      140.29     65.50 o 
   6  16   3     4010.34     3793.86    136.95 o 
   7  16   3    13594.00    13033.70    224.48 o 
   8  16   3     1757.55     1748.67    118.82 o 
   9  16   3     1027.83     1157.51    107.95 o 
  10  16   3       42.95       40.92     79.62 o 
  11  16   3      733.45      771.73    103.33 o 
  12  16   3      511.80      556.76    100.30 o 
  13  16   3     9901.09     9747.34    263.97 o 
  14  16   3      605.15      549.38    112.09 o 
  15  16   3       65.20      -16.61     90.11 o 
  16  16   3     2086.43     1908.60    157.66 o 
  17  16   3     6471.82     6318.64    255.00 o 
   0  17   3      539.83      665.79    115.41 o 
   1  17   3    11679.16    12476.11    216.67 o 
   2  17   3       13.79      -43.39     61.11 o 
   3  17   3      117.86      172.30     65.37 o 
   4  17   3       52.71       48.47     63.45 o 
   5  17   3      133.26      120.40     67.31 o 
   6  17   3        0.04       -4.36     60.56 o 
   7  17   3       51.74       66.71     66.65 o 
   8  17   3     2411.49     2569.12    138.52 o 
   9  17   3     2235.82     2170.54    133.76 o 
  10  17   3      507.74      578.37     98.16 o 
  11  17   3      229.06      181.45     86.13 o 
  12  17   3       32.08        9.15     91.60 o 
  13  17   3     2096.05     2071.44    153.09 o 
  14  17   3       52.47       36.05     93.13 o 
  15  17   3        1.01      104.86     96.08 o 
  16  17   3      366.88      332.88    111.01 o 
   1  18   3      420.72      398.47     79.00 o 
   2  18   3        2.54        4.35     64.68 o 
   3  18   3     2881.69     2964.72    133.90 o 
   4  18   3     2455.54     2994.72    128.42 o 
   5  18   3     1677.17     1883.13    112.92 o 
   6  18   3      269.54      294.52     76.41 o 
   7  18   3    10132.14    10898.66    245.03 o 
   8  18   3      299.03      249.27     87.47 o 
   9  18   3     7159.78     7815.51    221.73 o 
  10  18   3      191.15      185.75     86.67 o 
  11  18   3      116.07      131.75     90.14 o 
  12  18   3     1786.53     1958.90    151.18 o 
  13  18   3     8393.80     8708.21    302.88 o 
  14  18   3     1157.68     1285.13    161.28 o 
  15  18   3       23.46      -21.16     97.66 o 
   0  19   3      757.73      687.51    135.44 o 
   1  19   3      552.24      535.34     90.68 o 
   2  19   3      436.96      477.56     84.97 o 
   3  19   3      157.94      129.16     73.69 o 
   4  19   3        5.78        2.37     67.14 o 
   5  19   3        8.50       40.22     71.28 o 
   6  19   3       16.31      -32.57     64.95 o 
   7  19   3      208.33      220.07     84.36 o 
   8  19   3     2014.41     1974.84    146.27 o 
   9  19   3      432.52      341.27    105.96 o 
  10  19   3      627.85      477.70    113.88 o 
  11  19   3      866.32      973.51    136.65 o 
  12  19   3        1.72       27.22     94.32 o 
  13  19   3      678.71      585.91    127.12 o 
   1  20   3      115.15      135.42     85.47 o 
   2  20   3        0.30       73.12     80.99 o 
   3  20   3     2171.85     2257.79    138.52 o 
   4  20   3     5126.83     4939.67    185.18 o 
   5  20   3     2091.95     2372.38    144.25 o 
   6  20   3     1738.17     1464.32    124.67 o 
   7  20   3     8886.52     9102.81    256.41 o 
   8  20   3     1334.18     1159.92    138.50 o 
   9  20   3      324.61      378.12    109.87 o 
  10  20   3      377.22      328.32    112.93 o 
  11  20   3      575.67      573.69    121.22 o 
  12  20   3     1337.76     1284.61    155.08 o 
   0  21   3       56.09       57.33    131.20 o 
   1  21   3    17313.76    17490.84    363.21 o 
   2  21   3        7.87      -18.01     87.89 o 
   3  21   3      574.00      644.66    117.66 o 
   4  21   3        7.62       -4.38     89.39 o 
   5  21   3      132.11       89.33     88.71 o 
   6  21   3        3.24       87.35    106.03 o 
   7  21   3      420.31      453.17    132.59 o 
   8  21   3      160.45      203.89    114.88 o 
   9  21   3      642.20      587.51    135.66 o 
  10  21   3      357.26      441.26    128.70 o 
   1  22   3       56.93       26.89     91.38 o 
   2  22   3       21.14       12.51     90.42 o 
   3  22   3       14.26       25.93     94.69 o 
   4  22   3     1652.33     1519.09    151.45 o 
   5  22   3      258.54      295.59    114.88 o 
   6  22   3      378.16      306.88    131.42 o 
   7  22   3      406.20      266.40    124.29 o 
   8  22   3      222.05      224.18    125.34 o 
   0  23   3      625.79      525.36    168.26 o 
   1  23   3    12816.80    13407.40    343.34 o 
   2  23   3        1.29      -91.01     92.39 o 
   3  23   3     1977.28     2100.28    182.06 o 
   4  23   3       17.09       70.48    106.54 o 
   5  23   3      781.03      699.80    217.07 o 
   0   0   4    85242.49    81954.69    581.79 o 
   1   0   4    74382.06    81915.50    571.02 o 
   2   0   4    55511.77    56021.26    365.59 o 
   3   0   4     7094.40     7057.79    108.79 o 
   4   0   4    25798.03    27665.58    248.77 o 
   5   0   4    12721.65    12741.97    158.48 o 
   6   0   4      153.11      139.10     41.75 o 
   7   0   4     3689.64     4424.79    113.35 o 
   8   0   4   180204.70   195319.16   1764.47 o 
   9   0   4    70975.18    77818.86    528.66 o 
  10   0   4      131.13      227.68     58.68 o 
  11   0   4     1627.39     1481.02     88.44 o 
  12   0   4   145334.70   145030.70   1019.87 o 
  13   0   4    87370.54    81810.59    919.17 o 
  14   0   4    28211.88    26927.05    435.95 o 
  15   0   4     1486.15     1570.38    138.84 o 
  16   0   4      931.86      769.46    121.73 o 
  17   0   4     8125.11     8464.30    267.40 o 
  18   0   4    10600.80    11192.02    346.73 o 
  19   0   4        6.88       98.32    115.52 o 
  20   0   4       66.38      127.55    117.79 o 
  21   0   4     7584.03     7553.76    326.19 o 
  22   0   4     2403.99     2198.25    217.33 o 
  23   0   4     6905.32     6520.65    368.33 o 
   1   1   4     6135.99     5995.34     66.42 o 
   2   1   4     1117.48      965.86     39.93 o 
   3   1   4    13063.62    13401.09    101.59 o 
   4   1   4     3593.13     2727.70     58.04 o 
   5   1   4    10526.06     9741.21     99.34 o 
   6   1   4     1635.53     1577.94     50.62 o 
   7   1   4       12.92       53.11     30.50 o 
   8   1   4      360.89      341.20     42.63 o 
   9   1   4     1132.59     1118.13     55.83 o 
  10   1   4        0.44        5.36     35.04 o 
  11   1   4      210.95      209.45     42.48 o 
  12   1   4       33.03      101.29     45.47 o 
  13   1   4     7169.83     7140.14    144.60 o 
  14   1   4      768.41      838.04     79.87 o 
  15   1   4     5150.14     4726.46    143.22 o 
  16   1   4      111.85      148.60     67.32 o 
  17   1   4      149.43      218.70     75.35 o 
  18   1   4      644.87      573.14     88.97 o 
  19   1   4      475.66      429.25     90.00 o 
  20   1   4        0.07      102.60     79.78 o 
  21   1   4     1364.87     1576.63    135.45 o 
  22   1   4      102.72      -21.37     87.71 o 
  23   1   4      125.58       79.29    102.73 o 
   0   2   4     3599.45     5837.50     90.65 o 
   1   2   4    21822.40    21216.78    175.09 o 
   2   2   4     2929.45     2978.69     60.51 o 
   3   2   4      473.36      578.33     36.23 o 
   4   2   4      238.33      359.19     29.66 o 
   5   2   4     1206.97     1383.58     46.32 o 
   6   2   4       17.52       37.84     27.46 o 
   7   2   4     4581.84     5505.67     86.90 o 
   8   2   4        5.88       -1.97     30.79 o 
   9   2   4    49215.93    52639.83    357.19 o 
  10   2   4      667.63      626.29     48.51 o 
  11   2   4     2111.02     2319.56     74.84 o 
  12   2   4      936.76     1033.71     70.86 o 
  13   2   4     2621.51     2825.90    101.62 o 
  14   2   4     1093.41     1082.70     84.06 o 
  15   2   4      320.20      277.43     69.37 o 
  16   2   4      685.42      654.97     87.03 o 
  17   2   4     7922.07     7550.09    190.59 o 
  18   2   4      164.29      157.10     72.12 o 
  19   2   4      283.85      213.57     81.62 o 
  20   2   4      457.98      514.21     95.96 o 
  21   2   4      217.24       73.39     90.43 o 
  22   2   4       92.04       83.30     98.13 o 
  23   2   4      582.76      514.43    117.48 o 
   1   3   4      958.51      958.44     38.79 o 
   2   3   4     3166.35     3288.40     62.24 o 
   3   3   4      242.00      235.34     25.67 o 
   4   3   4    38538.92    36927.02    218.01 o 
   5   3   4     1071.48      679.56     38.20 o 
   6   3   4     6521.54     6117.46     87.16 o 
   7   3   4     1564.18     1929.14     59.51 o 
   8   3   4     3797.27     4171.49     82.95 o 
   9   3   4     1131.82     1499.86     58.34 o 
  10   3   4       32.23       24.64     36.74 o 
  11   3   4        5.97       11.13     37.93 o 
  12   3   4      178.54      161.57     49.48 o 
  13   3   4      148.67      175.34     53.10 o 
  14   3   4      892.17      885.66     79.16 o 
  15   3   4     5263.17     4682.19    151.14 o 
  16   3   4     5710.00     5664.74    165.46 o 
  17   3   4     2554.12     2443.31    126.60 o 
  18   3   4      971.26     1012.67    101.37 o 
  19   3   4      394.86      440.56     89.77 o 
  20   3   4      316.18      281.28     95.07 o 
  21   3   4        0.21      -19.87     83.80 o 
  22   3   4       74.61       -0.21     90.98 o 
  23   3   4        5.92       26.60    102.38 o 
   0   4   4     5444.59     6311.96    120.67 o 
   1   4   4        0.04       52.64     21.39 o 
   2   4   4      624.95      740.51     33.31 o 
   3   4   4       48.44      100.47     24.70 o 
   4   4   4      111.29      149.68     27.85 o 
   5   4   4      746.65      729.53     38.48 o 
   6   4   4      408.58      469.36     37.32 o 
   7   4   4     1448.82     1691.77     57.77 o 
   8   4   4     5569.16     5786.81     93.75 o 
   9   4   4       12.46      -16.62     33.78 o 
  10   4   4      265.86      320.16     43.75 o 
  11   4   4       35.46       42.77     40.35 o 
  12   4   4     2487.35     2277.66     86.57 o 
  13   4   4      956.83      883.20     72.59 o 
  14   4   4      461.43      507.15     68.87 o 
  15   4   4      188.95      181.52     70.80 o 
  16   4   4       33.45       -6.38     65.08 o 
  17   4   4       25.14       34.82     66.25 o 
  18   4   4      203.56      185.80     84.58 o 
  19   4   4      150.17      211.17     89.90 o 
  20   4   4       90.28       -6.68     78.79 o 
  21   4   4       29.03       35.53     83.00 o 
  22   4   4        7.11      -15.96     88.87 o 
   1   5   4    15411.34    14426.67    115.04 o 
   2   5   4     2435.87     2383.69     58.68 o 
   3   5   4    34295.95    33724.95    201.67 o 
   4   5   4     4111.98     2611.25     59.23 o 
   5   5   4       27.52      486.37     36.41 o 
   6   5   4     1531.13      900.49     44.56 o 
   7   5   4      674.96      782.66     45.26 o 
   8   5   4     5604.31     5994.00     96.83 o 
   9   5   4     5708.24     5821.69     99.23 o 
  10   5   4     1174.43     1179.37     57.40 o 
  11   5   4     1305.01     1323.79     74.60 o 
  12   5   4      138.65      178.46     54.67 o 
  13   5   4    26153.96    25497.14    301.13 o 
  14   5   4     4748.46     4757.92    133.56 o 
  15   5   4    46898.87    42718.94    396.83 o 
  16   5   4     2187.62     2393.55    128.53 o 
  17   5   4     1046.11      980.79    109.22 o 
  18   5   4     6260.45     6179.26    195.63 o 
  19   5   4     5285.31     5353.68    190.17 o 
  20   5   4      370.91      426.00    100.05 o 
  21   5   4     6224.70     6250.38    232.04 o 
  22   5   4       96.85       88.52     97.33 o 
   0   6   4     3090.30     4304.70    122.93 o 
   1   6   4     1316.81     1168.06     44.04 o 
   2   6   4     4034.01     4006.99     77.94 o 
   3   6   4        1.15       -9.47     24.17 o 
   4   6   4      113.67      107.84     28.33 o 
   5   6   4      716.58      696.47     40.55 o 
   6   6   4      595.80      624.08     44.43 o 
   7   6   4      185.70      229.16     36.19 o 
   8   6   4      423.64      453.75     43.19 o 
   9   6   4     2248.34     2456.99     72.87 o 
  10   6   4      139.12      118.99     43.43 o 
  11   6   4      395.32      341.06     56.99 o 
  12   6   4      884.91      901.14     79.86 o 
  13   6   4     1193.94     1330.79     86.96 o 
  14   6   4      414.47      412.22     71.96 o 
  15   6   4       40.93       60.35     59.73 o 
  16   6   4      266.61      186.06     74.88 o 
  17   6   4      630.72      531.91     91.44 o 
  18   6   4      142.78      120.66     79.17 o 
  19   6   4       17.98       39.15     80.65 o 
  20   6   4       75.20       68.71     93.47 o 
  21   6   4      430.69      446.25    111.35 o 
  22   6   4       85.04       30.15     95.23 o 
   1   7   4     3185.72     3416.47     77.85 o 
   2   7   4     2196.87     2239.97     64.15 o 
   3   7   4     4480.12     4633.06     82.84 o 
   4   7   4      892.94      943.86     44.79 o 
   5   7   4     2822.24     2641.21     65.38 o 
   6   7   4     1149.88     1282.58     52.68 o 
   7   7   4       65.38       68.51     35.45 o 
   8   7   4       97.61       93.32     40.02 o 
   9   7   4     5196.86     5589.19    109.20 o 
  10   7   4      135.54      124.47     45.80 o 
  11   7   4       12.02       24.04     49.08 o 
  12   7   4     2942.49     2964.35    112.66 o 
  13   7   4     7243.92     7267.97    157.65 o 
  14   7   4     4984.74     5008.17    141.54 o 
  15   7   4        0.14      -13.65     59.01 o 
  16   7   4     1688.03     1741.17    118.99 o 
  17   7   4     6854.82     7114.84    204.54 o 
  18   7   4       15.94      -71.13     71.13 o 
  19   7   4      731.79      746.02    116.63 o 
  20   7   4      261.37      404.92    104.15 o 
  21   7   4     2235.39     2255.49    165.40 o 
  22   7   4        7.66        5.24     93.75 o 
   0   8   4    18973.03    22832.75    261.08 o 
   1   8   4    80582.86    87716.25    795.61 o 
   2   8   4     9697.87    10519.05    121.73 o 
   3   8   4    33307.64    35070.00    285.54 o 
   4   8   4      271.15      229.23     33.66 o 
   5   8   4      892.05      857.17     45.61 o 
   6   8   4      439.44      442.18     46.23 o 
   7   8   4     8620.06     8152.23    121.39 o 
   8   8   4    49087.88    49152.85    511.03 o 
   9   8   4    79927.80    81942.79    776.74 o 
  10   8   4      173.92      160.71     50.36 o 
  11   8   4     3926.54     3936.52    117.78 o 
  12   8   4    32079.73    32846.48    297.78 o 
  13   8   4    17821.65    16773.31    238.46 o 
  14   8   4     2665.27     2664.42    118.63 o 
  15   8   4      403.92      426.32     76.03 o 
  16   8   4      195.35      287.52     81.51 o 
  17   8   4    16318.89    16748.06    299.32 o 
  18   8   4     6669.13     7432.89    230.92 o 
  19   8   4      377.93      217.84     96.55 o 
  20   8   4     1167.73     1390.56    141.39 o 
  21   8   4       76.74       66.54     96.55 o 
   1   9   4       97.16      125.79     38.36 o 
   2   9   4      284.41      295.54     38.71 o 
   3   9   4      214.97      198.90     37.99 o 
   4   9   4     1826.80     2015.17     60.78 o 
   5   9   4     3098.88     2967.43     77.90 o 
   6   9   4     3299.15     3404.27     93.32 o 
   7   9   4        0.42       44.18     42.47 o 
   8   9   4       69.45       95.90     50.11 o 
   9   9   4       82.66      102.60     48.60 o 
  10   9   4       40.84       11.73     53.89 o 
  11   9   4       64.20       69.40     56.11 o 
  12   9   4      462.57      493.42     70.21 o 
  13   9   4      994.36     1008.13     89.34 o 
  14   9   4      627.79      566.96     80.80 o 
  15   9   4     1538.48     1562.32    104.47 o 
  16   9   4       59.72      133.70     74.46 o 
  17   9   4        0.63        7.63     81.00 o 
  18   9   4        6.90      -44.01     87.88 o 
  19   9   4        2.44       18.96     94.16 o 
  20   9   4        4.30       -4.56     93.86 o 
  21   9   4       84.04       83.85    106.11 o 
   0  10   4    17091.80    18654.24    258.28 o 
   1  10   4      312.10      371.85     48.07 o 
   2  10   4     7494.31     7117.17    108.69 o 
   3  10   4     6818.10     6556.10    106.70 o 
   4  10   4     3817.39     4265.82     91.72 o 
   5  10   4     2093.29     2166.17     79.49 o 
   6  10   4      187.78      127.63     45.10 o 
   7  10   4      520.23      535.72     58.32 o 
   8  10   4    31581.61    32137.02    261.28 o 
   9  10   4      134.66      213.45     56.44 o 
  10  10   4        0.84      -22.21     54.55 o 
  11  10   4       91.10       77.84     64.43 o 
  12  10   4    24402.55    23622.87    304.45 o 
  13  10   4    23683.02    21974.71    296.82 o 
  14  10   4     3626.68     3931.81    146.17 o 
  15  10   4      281.85      262.56     78.02 o 
  16  10   4       12.79       80.34     75.43 o 
  17  10   4        0.14      -19.54     86.52 o 
  18  10   4     1338.08     1472.45    145.14 o 
  19  10   4        2.93      -21.64     94.25 o 
  20  10   4      263.83      264.47    115.32 o 
   1  11   4      642.13      692.17     57.16 o 
   2  11   4       10.40       35.95     41.49 o 
   3  11   4     1117.16     1212.54     65.59 o 
   4  11   4       82.94      158.17     52.85 o 
   5  11   4     1373.92     1589.50     74.31 o 
   6  11   4       21.71       77.94     46.90 o 
   7  11   4       53.97       75.63     49.40 o 
   8  11   4       65.61      108.59     51.98 o 
   9  11   4      711.09      760.18     68.29 o 
  10  11   4       96.55       99.36     69.52 o 
  11  11   4      159.02      112.97     70.19 o 
  12  11   4      155.51      199.86     73.05 o 
  13  11   4     3182.96     3170.14    135.19 o 
  14  11   4      667.37      693.89     91.11 o 
  15  11   4       73.21      -49.62     71.59 o 
  16  11   4      820.77      711.73    103.29 o 
  17  11   4      749.84      875.08    129.04 o 
  18  11   4       37.07       69.96     98.54 o 
  19  11   4       85.33      138.37    102.74 o 
  20  11   4       89.93       90.54    107.53 o 
   0  12   4       50.35       59.62     64.72 o 
   1  12   4    26246.68    26716.76    234.11 o 
   2  12   4      520.58      542.31     57.65 o 
   3  12   4     6219.01     5732.64    131.68 o 
   4  12   4        3.04        7.06     48.35 o 
   5  12   4     4413.79     4197.68    125.08 o 
   6  12   4      162.49      206.39     57.92 o 
   7  12   4    12349.41    12662.20    188.08 o 
   8  12   4    15939.17    15548.07    199.48 o 
   9  12   4    52117.46    51838.54    435.44 o 
  10  12   4     1285.80     1401.68    103.13 o 
  11  12   4     3688.46     3612.60    140.83 o 
  12  12   4     3802.36     4101.10    157.92 o 
  13  12   4      113.38       55.96     73.04 o 
  14  12   4      319.09      259.44     86.35 o 
  15  12   4        0.07       16.45     75.39 o 
  16  12   4      424.70      500.29    101.60 o 
  17  12   4    14206.88    13934.08    335.91 o 
  18  12   4     3665.71     3742.34    205.15 o 
  19  12   4      510.88      573.52    128.01 o 
   1  13   4      117.35      123.34     51.31 o 
   2  13   4     5780.69     5926.43    135.32 o 
   3  13   4        0.03        2.06     47.43 o 
   4  13   4    32249.83    31381.63    284.45 o 
   5  13   4        3.23       33.48     53.03 o 
   6  13   4    16918.55    16798.53    227.52 o 
   7  13   4     5178.92     4504.56    137.93 o 
   8  13   4     2647.74     2432.17    111.88 o 
   9  13   4    10665.14    10401.27    222.58 o 
  10  13   4      101.90       91.93     72.49 o 
  11  13   4       20.08       79.83     70.80 o 
  12  13   4      345.12      360.53     91.10 o 
  13  13   4     4740.84     4732.54    198.88 o 
  14  13   4     5387.17     5643.32    205.41 o 
  15  13   4     4553.89     4638.13    195.26 o 
  16  13   4    12561.21    12290.24    353.85 o 
  17  13   4    13888.07    13862.17    299.82 o 
  18  13   4      561.79      492.64    124.53 o 
  19  13   4        0.44      -95.62     95.62 o 
   0  14   4       32.83       48.67     72.48 o 
   1  14   4      121.63      100.32     56.51 o 
   2  14   4      784.21      720.50     72.84 o 
   3  14   4      953.59      951.88     78.09 o 
   4  14   4        0.54       18.82     54.32 o 
   5  14   4      207.72      194.76     61.72 o 
   6  14   4       10.96       30.29     63.03 o 
   7  14   4      359.25      447.11     81.38 o 
   8  14   4       87.42      106.04     67.46 o 
   9  14   4     2018.43     1977.42    121.00 o 
  10  14   4      207.72      198.70     77.45 o 
  11  14   4     1130.60     1108.85    114.65 o 
  12  14   4      850.99      709.80    105.24 o 
  13  14   4     3783.24     3759.70    174.62 o 
  14  14   4        3.64        6.09     79.32 o 
  15  14   4      174.39      250.44    102.71 o 
  16  14   4       15.88      -46.39     84.79 o 
  17  14   4        0.33       42.59     89.35 o 
  18  14   4       47.82      -20.25    105.68 o 
   1  15   4      704.95      718.48     74.74 o 
   2  15   4       38.05       20.36     58.37 o 
   3  15   4      851.85      881.17     79.07 o 
   4  15   4     3010.75     2848.66    113.74 o 
   5  15   4    32136.27    30884.02    323.25 o 
   6  15   4     8111.68     7358.35    173.59 o 
   7  15   4      415.54      350.32     74.31 o 
   8  15   4     4542.57     3989.44    155.62 o 
   9  15   4      773.69      733.75     96.14 o 
  10  15   4       54.39       29.81     79.18 o 
  11  15   4      115.13      109.73     81.39 o 
  12  15   4       45.33       20.40     80.21 o 
  13  15   4     1887.25     2155.69    150.07 o 
  14  15   4        2.26      118.55     89.71 o 
  15  15   4     1576.38     1345.91    137.65 o 
  16  15   4      203.37      151.22     95.45 o 
  17  15   4     1997.87     1933.17    169.65 o 
   0  16   4     1671.61     1551.07    140.13 o 
   1  16   4     4413.33     4067.79    139.20 o 
   2  16   4      343.61      309.13     73.08 o 
   3  16   4      114.73       26.74     59.65 o 
   4  16   4      409.56      384.71     73.98 o 
   5  16   4       23.82       51.81     61.62 o 
   6  16   4       53.51       14.14     62.56 o 
   7  16   4      732.48      531.78     79.42 o 
   8  16   4    15517.27    15233.29    295.93 o 
   9  16   4      165.58      107.51     78.62 o 
  10  16   4      405.27      449.71    105.69 o 
  11  16   4     3114.20     3207.31    168.10 o 
  12  16   4    14093.07    13563.39    303.05 o 
  13  16   4      289.11      183.60     97.45 o 
  14  16   4     1136.10     1133.89    132.05 o 
  15  16   4       56.16       74.24     90.73 o 
  16  16   4      328.05      351.96    106.10 o 
   1  17   4      165.83      164.01     66.01 o 
   2  17   4      543.84      489.63     81.70 o 
   3  17   4     1373.90     1553.79    105.30 o 
   4  17   4       10.66      -59.32     59.32 o 
   5  17   4      329.83      358.00     76.27 o 
   6  17   4      839.92      802.68     90.22 o 
   7  17   4        2.00      -19.29     65.32 o 
   8  17   4        0.68       28.05     78.79 o 
   9  17   4      635.16      794.75    112.25 o 
  10  17   4       24.94      -56.03     75.38 o 
  11  17   4      289.65      323.29    107.60 o 
  12  17   4      666.13      641.77    116.02 o 
  13  17   4     1204.72     1218.87    134.39 o 
  14  17   4     2433.07     2323.39    164.07 o 
  15  17   4      524.45      535.01    118.77 o 
   0  18   4        0.17       96.70     91.21 o 
   1  18   4    12346.47    13185.64    245.43 o 
   2  18   4     2157.51     2239.01    123.93 o 
   3  18   4     8296.78     8969.25    209.19 o 
   4  18   4      461.96      286.57     78.21 o 
   5  18   4     1406.98     1524.91    106.24 o 
   6  18   4       63.37       82.92     75.31 o 
   7  18   4     2983.61     3435.53    169.80 o 
   8  18   4    23093.56    23668.91    383.68 o 
   9  18   4    19298.67    20715.61    366.87 o 
  10  18   4      990.70      996.27    123.66 o 
  11  18   4     2502.58     2685.94    167.53 o 
  12  18   4    12354.47    12682.87    309.40 o 
  13  18   4     1097.65     1069.34    144.33 o 
  14  18   4      659.79      590.36    121.14 o 
   1  19   4        6.61       62.73     69.73 o 
   2  19   4       49.97        7.66     68.81 o 
   3  19   4     2447.80     2427.16    132.64 o 
   4  19   4      444.11      435.84     92.10 o 
   5  19   4     3672.19     3685.80    164.10 o 
   6  19   4     1001.19      968.94    110.24 o 
   7  19   4        3.82      -36.07     81.92 o 
   8  19   4      711.39      754.04    116.78 o 
   9  19   4      143.00      115.79     87.92 o 
  10  19   4       14.12       35.29     91.91 o 
  11  19   4      293.01      333.34    105.46 o 
  12  19   4       49.09      -30.25     89.83 o 
  13  19   4     2412.65     2356.74    181.07 o 
   0  20   4     2421.30     2906.29    216.03 o 
   1  20   4     5067.21     4891.52    183.85 o 
   2  20   4      849.69     1052.83    112.16 o 
   3  20   4      802.13      656.03    102.46 o 
   4  20   4       39.20       60.05     82.84 o 
   5  20   4     1478.97     1540.78    127.95 o 
   6  20   4      106.67       78.04     88.20 o 
   7  20   4        0.51       16.65     88.88 o 
   8  20   4       31.23      106.00     96.43 o 
   9  20   4      998.07     1018.92    139.39 o 
  10  20   4      200.80       80.22     99.91 o 
  11  20   4      433.00      398.11    117.86 o 
   1  21   4      933.19     1139.58    125.86 o 
   2  21   4      820.40      717.20    121.33 o 
   3  21   4     1933.08     2113.89    161.19 o 
   4  21   4     6207.44     6514.37    227.05 o 
   5  21   4     6858.94     6749.56    231.28 o 
   6  21   4     6642.96     6998.46    271.55 o 
   7  21   4      316.78      231.34    110.34 o 
   8  21   4      161.66       99.93    101.83 o 
   9  21   4       23.63      -39.10     98.66 o 
   0  22   4      787.32      830.87    213.53 o 
   1  22   4      706.47      629.58    130.82 o 
   2  22   4      235.25      177.21    108.75 o 
   3  22   4      351.56      366.05    120.24 o 
   4  22   4        5.10       24.30    104.89 o 
   5  22   4        0.01       63.16    102.99 o 
   6  22   4       37.37        0.28    112.18 o 
   7  22   4      158.49      173.88    124.40 o 
   1  23   4       36.28       18.08    119.86 o 
   2  23   4       73.09       86.80    124.17 o 
   3  23   4        4.37      -67.61    102.22 o 
   1   0   5    24139.31    24078.05    195.46 o 
   2   0   5    48177.11    50305.74    314.76 o 
   3   0   5    20637.83    20783.38    190.39 o 
   4   0   5    13141.55    12252.50    155.30 o 
   5   0   5     3149.61      986.72     61.60 o 
   6   0   5    12987.56    13030.79    177.80 o 
   7   0   5    36916.96    37123.97    301.81 o 
   8   0   5    46674.30    47844.36    426.73 o 
   9   0   5    54426.65    56818.54    421.81 o 
  10   0   5        8.19      -38.95     52.57 o 
  11   0   5      612.99      639.03     77.11 o 
  12   0   5    34413.43    34236.19    688.37 o 
  13   0   5     2579.54     2738.08    152.80 o 
  14   0   5    39856.96    35808.08    468.05 o 
  15   0   5    57826.91    51269.20    574.99 o 
  16   0   5     1582.33     2144.71    157.12 o 
  17   0   5    17827.79    18945.07    385.44 o 
  18   0   5     3338.77     3871.31    231.52 o 
  19   0   5    17979.71    16678.77    429.83 o 
  20   0   5       69.72       28.96    117.79 o 
  21   0   5     8663.42     8062.47    333.73 o 
  22   0   5      148.22      260.33    151.92 o 
   0   1   5     9466.90     7252.89    112.49 o 
   1   1   5     3956.15     3632.07     60.10 o 
   2   1   5       58.90      144.08     25.22 o 
   3   1   5     3395.12     3557.38     61.55 o 
   4   1   5      361.11      315.27     34.79 o 
   5   1   5     1786.43     1926.19     55.40 o 
   6   1   5      322.23      309.38     35.50 o 
   7   1   5      162.15      135.19     35.08 o 
   8   1   5     4418.80     4841.12     91.39 o 
   9   1   5       48.56      115.38     39.98 o 
  10   1   5      234.40      250.43     44.42 o 
  11   1   5     1327.32     1198.50     62.80 o 
  12   1   5       56.84       55.60     46.86 o 
  13   1   5    15277.52    14576.24    189.08 o 
  14   1   5      323.19      345.72     71.77 o 
  15   1   5       21.73       90.07     65.96 o 
  16   1   5      104.04      180.21     71.51 o 
  17   1   5      131.78      126.59     71.81 o 
  18   1   5       22.37       -5.44     68.85 o 
  19   1   5      283.70      166.08     85.38 o 
  20   1   5     2863.69     2714.11    156.32 o 
  21   1   5      903.22      864.67    124.44 o 
  22   1   5        8.88      149.02    104.39 o 
   1   2   5     7289.13     6822.84     86.11 o 
   2   2   5     3000.36     3248.95     66.84 o 
   3   2   5    12200.45    12097.29    117.03 o 
   4   2   5     1770.26     2363.49     55.22 o 
   5   2   5     1504.96     1124.21     48.03 o 
   6   2   5      769.84      695.36     42.31 o 
   7   2   5        4.80       20.29     31.32 o 
   8   2   5      148.91       88.01     35.63 o 
   9   2   5    10696.58    10601.71    130.50 o 
  10   2   5        1.06      -10.61     37.60 o 
  11   2   5      365.79      305.21     49.57 o 
  12   2   5        0.67       32.78     45.87 o 
  13   2   5     4149.83     4182.32    116.71 o 
  14   2   5        4.82        5.48     59.78 o 
  15   2   5     1316.13     1289.79     99.02 o 
  16   2   5      803.12      835.02     89.42 o 
  17   2   5     2533.38     2573.11    129.11 o 
  18   2   5      262.15      147.15     76.28 o 
  19   2   5     1829.68     1807.68    125.18 o 
  20   2   5        4.50       22.03     88.07 o 
  21   2   5     1718.51     1920.88    162.55 o 
  22   2   5      220.14      154.78    108.16 o 
   0   3   5    98166.63    98237.51    930.90 o 
   1   3   5       30.51        6.83     25.89 o 
   2   3   5     3370.48     3205.20     66.83 o 
   3   3   5     1483.43     1809.62     56.94 o 
   4   3   5     2318.40     2202.26     64.30 o 
   5   3   5     1119.54     1191.46     46.95 o 
   6   3   5      297.91      296.60     35.76 o 
   7   3   5      887.58      869.02     48.27 o 
   8   3   5    10081.60    10941.17    127.98 o 
   9   3   5     1478.81     1607.75     63.33 o 
  10   3   5    17607.51    17756.17    182.02 o 
  11   3   5      338.94      317.79     48.17 o 
  12   3   5     1430.52     1512.65     81.03 o 
  13   3   5     3847.49     3552.29    113.97 o 
  14   3   5       25.90       90.18     64.45 o 
  15   3   5      373.36      416.05     79.66 o 
  16   3   5      518.01      508.59     83.49 o 
  17   3   5      613.33      614.75     88.67 o 
  18   3   5        7.60       55.86     69.11 o 
  19   3   5     2784.28     3032.82    156.68 o 
  20   3   5     6728.52     6718.83    230.78 o 
  21   3   5     5002.71     4652.82    220.18 o 
  22   3   5      579.71      610.12    135.62 o 
   1   4   5      381.26      330.61     26.94 o 
   2   4   5      179.47      206.77     30.78 o 
   3   4   5      516.24      652.40     39.94 o 
   4   4   5      382.58      406.15     32.66 o 
   5   4   5     3637.19     5132.36     83.74 o 
   6   4   5      541.04      580.49     42.81 o 
   7   4   5      547.31      553.11     43.62 o 
   8   4   5      115.38      144.74     38.39 o 
   9   4   5      422.89      331.22     44.42 o 
  10   4   5      151.63      143.32     41.94 o 
  11   4   5       12.88      -14.01     40.88 o 
  12   4   5       78.39       44.56     51.43 o 
  13   4   5       72.43      155.50     58.75 o 
  14   4   5      649.14      598.17     74.76 o 
  15   4   5     3279.52     2957.24    128.68 o 
  16   4   5      389.80      377.14     77.28 o 
  17   4   5      303.85      293.67     77.52 o 
  18   4   5       48.01      -19.23     74.17 o 
  19   4   5        6.72       36.99     84.67 o 
  20   4   5       30.70       92.42     96.13 o 
  21   4   5       55.56       10.00     96.60 o 
  22   4   5        2.21      -95.51     95.51 o 
   0   5   5     6903.25     4810.08     95.56 o 
   1   5   5     1270.58      521.46     31.66 o 
   2   5   5        0.22       23.10     23.90 o 
   3   5   5    14100.84    16242.83    123.12 o 
   4   5   5      735.23      533.04     37.70 o 
   5   5   5     6244.66     6432.56     91.96 o 
   6   5   5      219.08      398.67     39.30 o 
   7   5   5     2029.09     2257.59     68.34 o 
   8   5   5    36057.70    37885.00    264.68 o 
   9   5   5      168.35      120.18     40.27 o 
  10   5   5     3046.52     2936.70     84.75 o 
  11   5   5     1164.62     1169.59     70.97 o 
  12   5   5     7593.14     7830.87    153.26 o 
  13   5   5    78737.68    76390.53    663.55 o 
  14   5   5     3189.86     3205.70    118.01 o 
  15   5   5     1062.22      898.79     91.08 o 
  16   5   5      887.00      946.95     94.81 o 
  17   5   5     2109.00     2205.76    132.93 o 
  18   5   5      246.19      212.96     96.92 o 
  19   5   5     3743.86     4260.37    200.64 o 
  20   5   5    20909.60    20711.45    377.36 o 
  21   5   5       51.11       92.74     92.95 o 
  22   5   5      245.46      320.51    110.71 o 
   1   6   5     3166.60     2937.98     64.97 o 
   2   6   5        1.77        9.62     28.01 o 
   3   6   5     4042.14     4001.78     70.12 o 
   4   6   5      312.36      404.45     37.49 o 
   5   6   5      292.41      496.09     39.11 o 
   6   6   5       81.21       55.32     33.25 o 
   7   6   5      102.86      106.84     38.20 o 
   8   6   5       10.55        6.73     34.55 o 
   9   6   5     2105.89     2211.69     77.95 o 
  10   6   5       47.64       36.56     43.59 o 
  11   6   5      304.70      265.71     56.36 o 
  12   6   5        6.12       25.28     52.10 o 
  13   6   5     1369.65     1546.19     93.84 o 
  14   6   5      209.55      247.03     67.14 o 
  15   6   5     3327.26     3120.34    125.41 o 
  16   6   5      631.78      581.97     98.01 o 
  17   6   5      317.58      352.28     91.90 o 
  18   6   5      241.81      285.74     95.12 o 
  19   6   5      519.24      619.10    113.98 o 
  20   6   5        1.63       -7.26     85.49 o 
  21   6   5      909.59     1176.83    139.95 o 
  22   6   5        0.11       30.99     97.06 o 
   0   7   5     2791.08     2877.38    118.27 o 
   1   7   5     4812.76     4254.34     87.96 o 
   2   7   5     1101.67     1344.92     53.17 o 
   3   7   5     1614.02     1463.68     60.33 o 
   4   7   5        7.99       21.96     29.17 o 
   5   7   5     3001.16     3044.19     73.38 o 
   6   7   5       14.91      -19.59     32.74 o 
   7   7   5    14087.16    14140.96    143.69 o 
   8   7   5      319.31      353.34     50.55 o 
   9   7   5    32391.39    32003.59    300.97 o 
  10   7   5      424.19      368.92     53.76 o 
  11   7   5     1535.21     1817.44     88.39 o 
  12   7   5      173.48      232.05     64.89 o 
  13   7   5      630.93      685.88     82.90 o 
  14   7   5       39.07       89.75     64.26 o 
  15   7   5       37.55        5.81     64.06 o 
  16   7   5       37.17       17.22     75.02 o 
  17   7   5     9669.26     9608.29    250.53 o 
  18   7   5      499.88      565.15    106.53 o 
  19   7   5     1763.18     2125.66    155.67 o 
  20   7   5      249.90      403.00    107.88 o 
  21   7   5     3311.22     3307.80    203.61 o 
   1   8   5     1106.60     1258.70     59.27 o 
   2   8   5      491.91      543.26     44.21 o 
   3   8   5      530.78      569.85     45.08 o 
   4   8   5    66490.20    70165.84    494.17 o 
   5   8   5    10943.79    11536.40    127.89 o 
   6   8   5      335.59      306.56     43.42 o 
   7   8   5    14224.89    13912.25    163.70 o 
   8   8   5    40178.95    39369.59    328.75 o 
   9   8   5     2157.18     2232.62     85.46 o 
  10   8   5       85.53      119.42     49.38 o 
  11   8   5      208.27      148.51     57.56 o 
  12   8   5    18769.27    19422.75    237.68 o 
  13   8   5     6218.38     6996.92    167.55 o 
  14   8   5    21275.61    21109.76    291.32 o 
  15   8   5    13719.41    13874.48    246.50 o 
  16   8   5     8408.79     9105.70    255.93 o 
  17   8   5     3951.04     3561.17    186.38 o 
  18   8   5     4135.70     4503.25    207.89 o 
  19   8   5     1486.67     1447.27    151.68 o 
  20   8   5      111.84       22.94     95.28 o 
  21   8   5      802.82      864.85    141.77 o 
   0   9   5       16.30      -37.54     51.79 o 
   1   9   5      256.73      245.99     45.65 o 
   2   9   5        5.10      -35.15     35.15 o 
   3   9   5      962.85     1114.02     56.12 o 
   4   9   5      560.98      629.62     49.68 o 
   5   9   5       32.12       24.38     37.95 o 
   6   9   5      346.58      411.41     52.96 o 
   7   9   5        2.45      -37.72     43.60 o 
   8   9   5      439.00      474.70     62.29 o 
   9   9   5       67.69       34.15     48.61 o 
  10   9   5      260.45      158.54     60.57 o 
  11   9   5        8.43       13.09     65.28 o 
  12   9   5      696.08      694.54     87.79 o 
  13   9   5      411.35      288.80     80.15 o 
  14   9   5      343.57      347.91     82.80 o 
  15   9   5       76.33       10.92     68.79 o 
  16   9   5        2.55       68.34     80.55 o 
  17   9   5      128.82       96.34     91.49 o 
  18   9   5      115.99       90.62     93.24 o 
  19   9   5        0.62       -3.90     92.07 o 
  20   9   5       68.41      -94.24     94.24 o 
   1  10   5     3344.35     3267.11     92.55 o 
   2  10   5     5644.81     5472.84    111.58 o 
   3  10   5     4194.76     4324.75    107.62 o 
   4  10   5    18298.58    18540.59    188.85 o 
   5  10   5        1.87       -1.37     45.85 o 
   6  10   5      867.64      794.51     63.22 o 
   7  10   5     4789.35     4784.71    116.77 o 
   8  10   5    17614.90    16888.54    200.03 o 
   9  10   5     4051.09     3931.89    121.08 o 
  10  10   5       65.58       42.95     63.29 o 
  11  10   5      328.15      340.38     82.46 o 
  12  10   5    10349.36    10498.61    225.94 o 
  13  10   5     1432.99     1399.53    109.97 o 
  14  10   5    14495.22    12754.45    256.49 o 
  15  10   5    13449.88    12041.13    256.37 o 
  16  10   5      599.01      707.19    104.65 o 
  17  10   5      321.85      491.49    113.90 o 
  18  10   5     1431.40     1644.23    154.98 o 
  19  10   5     2100.71     1997.39    168.79 o 
  20  10   5        6.80        5.96     97.59 o 
   0  11   5      395.28      518.53     78.07 o 
   1  11   5      391.22      449.77     55.34 o 
   2  11   5      398.93      478.03     56.19 o 
   3  11   5       76.89       19.27     44.91 o 
   4  11   5       19.72       22.42     51.31 o 
   5  11   5     2035.19     2047.34     89.98 o 
   6  11   5      127.94      135.93     54.09 o 
   7  11   5      791.35      914.10     74.95 o 
   8  11   5       86.04      109.28     55.81 o 
   9  11   5     1629.90     1618.25     97.18 o 
  10  11   5       15.43       52.85     67.45 o 
  11  11   5      941.71     1031.15    102.72 o 
  12  11   5       21.44       34.07     74.53 o 
  13  11   5      537.51      458.15     89.50 o 
  14  11   5       54.41      194.27     79.34 o 
  15  11   5      200.07      199.22     83.55 o 
  16  11   5       98.14       -4.95     77.12 o 
  17  11   5      717.32      870.60    129.29 o 
  18  11   5      123.95      115.54     98.91 o 
  19  11   5      204.11      157.86    104.83 o 
   1  12   5     1146.25     1127.58     71.97 o 
   2  12   5      234.31      243.83     56.50 o 
   3  12   5    10524.45    10867.88    173.03 o 
   4  12   5     5262.74     5204.14    130.42 o 
   5  12   5     3390.68     3549.47    121.07 o 
   6  12   5     3210.88     3060.08    109.21 o 
   7  12   5     2454.93     2702.82    106.24 o 
   8  12   5     6467.60     6133.38    156.42 o 
   9  12   5     5622.94     5636.38    173.27 o 
  10  12   5      320.58      401.34     91.02 o 
  11  12   5      249.87      211.99     84.34 o 
  12  12   5     3207.46     3304.02    159.95 o 
  13  12   5    19895.53    19596.10    369.20 o 
  14  12   5     2236.94     2310.27    158.84 o 
  15  12   5     2829.99     2958.54    163.55 o 
  16  12   5     2336.30     2852.06    167.44 o 
  17  12   5     4522.92     4317.31    228.07 o 
  18  12   5      548.75      432.94    131.90 o 
  19  12   5        1.38        6.68    106.48 o 
   0  13   5   110888.10   112429.21    997.08 o 
   1  13   5     1937.25     2346.65     99.16 o 
   2  13   5     8642.80     8008.83    157.12 o 
   3  13   5     8053.56     8541.40    162.96 o 
   4  13   5     4909.23     4749.65    131.12 o 
   5  13   5     6557.17     6729.62    152.22 o 
   6  13   5        0.56       42.53     63.37 o 
   7  13   5    13200.69    13675.08    220.05 o 
   8  13   5    17030.09    16666.35    257.46 o 
   9  13   5    32000.80    32795.36    405.76 o 
  10  13   5    18514.34    17826.11    311.48 o 
  11  13   5     4551.31     4680.04    182.50 o 
  12  13   5     1668.27     1899.93    135.26 o 
  13  13   5     2175.16     2248.68    146.19 o 
  14  13   5        0.00      -11.83     76.28 o 
  15  13   5      380.47      241.52    103.57 o 
  16  13   5      943.39     1008.15    135.25 o 
  17  13   5    11054.59    10712.54    309.33 o 
  18  13   5      264.33      258.51    119.45 o 
   1  14   5       73.59       39.23     56.84 o 
   2  14   5       31.50       47.56     58.21 o 
   3  14   5     6786.02     6301.15    150.07 o 
   4  14   5     4650.89     4567.01    136.07 o 
   5  14   5    21389.66    20624.34    265.55 o 
   6  14   5      341.30      420.65     77.02 o 
   7  14   5      728.83      773.73     97.85 o 
   8  14   5     1420.55     1324.64    103.62 o 
   9  14   5       13.14       49.86     75.17 o 
  10  14   5       21.48       45.33     78.73 o 
  11  14   5      174.18      140.02     84.37 o 
  12  14   5      897.44      756.95    112.08 o 
  13  14   5     3846.89     3527.39    174.77 o 
  14  14   5     1331.14     1437.69    134.21 o 
  15  14   5      900.79      797.20    121.40 o 
  16  14   5     1187.94     1217.31    135.40 o 
  17  14   5       67.76        2.36     97.54 o 
  18  14   5      668.63      771.70    362.52 o 
   0  15   5     5453.55     5083.08    211.99 o 
   1  15   5    13573.44    12670.80    214.47 o 
   2  15   5       33.23       40.82     61.28 o 
   3  15   5     1993.37     2076.44    102.91 o 
   4  15   5      214.12      210.15     67.78 o 
   5  15   5      911.30      933.84     87.98 o 
   6  15   5     1345.83     1226.85    100.00 o 
   7  15   5      137.06       70.35     66.92 o 
   8  15   5     2028.02     1922.64    143.15 o 
   9  15   5     1171.36     1335.76    121.59 o 
  10  15   5      244.99      151.72     85.23 o 
  11  15   5     2381.81     1994.80    142.41 o 
  12  15   5      174.28      132.54     90.97 o 
  13  15   5      696.08      540.22    108.66 o 
  14  15   5        0.16       30.79     86.41 o 
  15  15   5       49.29       59.01     89.97 o 
  16  15   5       45.33       68.35     92.89 o 
  17  15   5     1198.83     1237.09    143.69 o 
   1  16   5        8.79      -21.35     59.56 o 
   2  16   5      791.67      720.15     82.61 o 
   3  16   5     1143.32     1225.09     94.38 o 
   4  16   5       61.56      141.66     69.22 o 
   5  16   5      794.46      960.40     96.44 o 
   6  16   5     4592.61     4358.61    156.76 o 
   7  16   5     5606.99     5473.10    178.55 o 
   8  16   5     2636.44     2797.41    152.38 o 
   9  16   5      312.90      276.19     99.49 o 
  10  16   5       26.20       49.79     81.64 o 
  11  16   5        6.22      -65.59     77.67 o 
  12  16   5     2335.26     2254.07    155.75 o 
  13  16   5     5128.04     4851.34    205.53 o 
  14  16   5      326.36      356.33    109.28 o 
  15  16   5      804.69      746.04    123.86 o 
  16  16   5     4397.20     3973.46    204.41 o 
   0  17   5     3206.93     3244.18    185.63 o 
   1  17   5       71.16      113.96     63.38 o 
   2  17   5      234.81      232.18     75.27 o 
   3  17   5      405.86      406.09     84.52 o 
   4  17   5       12.47       48.47     70.23 o 
   5  17   5      286.56      246.46     77.07 o 
   6  17   5        1.29      -46.26     66.59 o 
   7  17   5     1950.88     2182.17    127.27 o 
   8  17   5      303.80      286.40     94.36 o 
   9  17   5     6079.41     6099.55    214.93 o 
  10  17   5      579.93      522.77    108.61 o 
  11  17   5      320.56      357.61    109.20 o 
  12  17   5       27.55       52.77     91.16 o 
  13  17   5       82.65       96.02     93.31 o 
  14  17   5       10.91      -31.23     90.75 o 
  15  17   5      159.93      166.69    102.40 o 
   1  18   5      375.60      370.36     81.96 o 
   2  18   5        0.43       16.42     73.11 o 
   3  18   5      472.17      477.08     92.50 o 
   4  18   5     8852.44     9913.19    236.16 o 
   5  18   5      400.40      231.58     81.25 o 
   6  18   5     1490.38     1523.78    116.82 o 
   7  18   5     8792.33     8886.35    248.22 o 
   8  18   5    10759.45    11336.28    278.90 o 
   9  18   5      738.39      639.10    112.93 o 
  10  18   5       48.46       16.23     89.35 o 
  11  18   5      106.63       93.17     87.80 o 
  12  18   5     4329.55     4679.25    223.12 o 
  13  18   5     6965.99     7645.03    275.78 o 
  14  18   5     3231.49     3436.76    579.67 o 
   0  19   5       20.31       56.49    120.63 o 
   1  19   5      305.72      379.16     97.43 o 
   2  19   5       60.48       54.36     77.89 o 
   3  19   5      375.72      432.60     94.64 o 
   4  19   5       59.04       70.94     80.39 o 
   5  19   5       34.32        8.41     77.18 o 
   6  19   5      131.21       93.78     84.14 o 
   7  19   5        1.03       22.90     87.57 o 
   8  19   5       22.15      -80.03     80.03 o 
   9  19   5        0.45        4.35     82.91 o 
  10  19   5      232.72      123.65     97.39 o 
  11  19   5      608.19      554.44    116.29 o 
  12  19   5      405.70      391.43    114.09 o 
   1  20   5     1790.42     1938.24    155.94 o 
   2  20   5      134.25       82.15     89.56 o 
   3  20   5     1947.10     2058.51    148.89 o 
   4  20   5       77.50      164.77     84.35 o 
   5  20   5    26819.48    26447.59    429.58 o 
   6  20   5       23.73      178.71     92.46 o 
   7  20   5      539.24      521.43    115.43 o 
   8  20   5       41.78       44.48     94.61 o 
   9  20   5     1583.94     1784.01    151.81 o 
  10  20   5       37.44        2.16     91.51 o 
   0  21   5    17496.45    17776.88    608.73 o 
   1  21   5     2018.17     2184.61    166.65 o 
   2  21   5      388.43      390.01    110.40 o 
   3  21   5       50.97       69.94     92.97 o 
   4  21   5      739.48      681.52    117.59 o 
   5  21   5       25.79       28.42     89.78 o 
   6  21   5      200.39       55.79     93.99 o 
   7  21   5     2219.79     2228.08    170.81 o 
   8  21   5     2062.40     2308.91    175.08 o 
   1  22   5        3.29       61.04     98.06 o 
   2  22   5        8.91       41.06    105.86 o 
   3  22   5       95.37      189.86    115.35 o 
   4  22   5     1062.88      950.89    150.64 o 
   5  22   5       30.15       58.12    104.28 o 
   0   0   6    36528.75    28633.57    327.12 o 
   1   0   6    11871.06    14464.70    167.30 o 
   2   0   6     1000.19     1469.14     68.80 o 
   3   0   6     3669.78     3639.73     97.42 o 
   4   0   6        5.71       21.51     40.26 o 
   5   0   6    20251.49    21461.69    224.75 o 
   6   0   6     1601.66     1188.91     74.76 o 
   7   0   6    89218.97    95079.82    683.57 o 
   8   0   6    21063.37    22606.80    260.44 o 
   9   0   6    69016.20    66621.45    487.40 o 
  10   0   6      671.92      710.94     83.18 o 
  11   0   6    69315.67    68522.70    646.70 o 
  12   0   6      672.22      661.23     85.77 o 
  13   0   6      236.80      248.15     93.52 o 
  14   0   6    25595.63    25127.10    403.10 o 
  15   0   6      243.17      202.43     99.27 o 
  16   0   6     7106.11     7013.42    246.18 o 
  17   0   6    28712.61    29064.74    526.93 o 
  18   0   6     4344.73     4346.84    280.87 o 
  19   0   6     2094.92     2161.17    233.60 o 
  20   0   6    45792.35    41153.11    784.22 o 
  21   0   6       36.98      134.77    149.31 o 
  22   0   6      209.99      221.55    155.81 o 
   1   1   6      317.94      287.05     30.63 o 
   2   1   6     1003.92     1100.16     42.27 o 
   3   1   6     9411.54     9909.31    100.13 o 
   4   1   6     6163.01     6642.78     88.72 o 
   5   1   6       15.53       15.23     29.99 o 
   6   1   6      709.49      765.73     49.44 o 
   7   1   6     1047.96     1083.55     54.36 o 
   8   1   6     9789.47     9675.01    126.99 o 
   9   1   6      520.03      597.85     51.96 o 
  10   1   6      600.94      760.70     56.84 o 
  11   1   6     1145.61     1303.70     70.58 o 
  12   1   6     2056.61     2002.65     80.69 o 
  13   1   6     8428.94     8428.09    155.78 o 
  14   1   6     6661.71     6368.74    161.01 o 
  15   1   6      167.33      241.60     69.02 o 
  16   1   6      705.05      657.67     87.27 o 
  17   1   6        4.82       78.29     74.39 o 
  18   1   6     2218.57     2242.93    146.46 o 
  19   1   6        5.82      -84.49     84.49 o 
  20   1   6       10.91       94.27    104.21 o 
  21   1   6      323.88      285.27    116.36 o 
  22   1   6       58.99      -30.91    102.84 o 
   0   2   6     1748.04     2547.83     79.99 o 
   1   2   6     2990.21     2845.40     67.09 o 
   2   2   6     1392.28     1961.46     60.20 o 
   3   2   6      454.80      537.13     41.45 o 
   4   2   6        0.87       39.71     32.29 o 
   5   2   6     2451.55     2632.71     74.18 o 
   6   2   6      498.47      538.76     41.52 o 
   7   2   6     5179.50     5478.93     96.90 o 
   8   2   6        0.65       45.62     36.93 o 
   9   2   6     8212.93     8506.56    124.47 o 
  10   2   6      124.32      161.99     44.99 o 
  11   2   6      651.78      655.73     58.35 o 
  12   2   6     1173.83     1084.18     69.05 o 
  13   2   6     1780.10     1736.61     88.30 o 
  14   2   6     3534.23     3485.08    132.70 o 
  15   2   6      187.29      175.64     76.71 o 
  16   2   6      459.25      476.16     87.15 o 
  17   2   6     3097.82     3208.23    150.01 o 
  18   2   6      931.84      927.85    109.70 o 
  19   2   6       23.92      -10.86     84.22 o 
  20   2   6      793.09      749.40    131.04 o 
  21   2   6       81.49       82.67    103.68 o 
  22   2   6      870.38      743.16    146.44 o 
   1   3   6     4320.73     4913.11     81.97 o 
   2   3   6      832.58      882.64     45.56 o 
   3   3   6     2128.81     2458.92     68.22 o 
   4   3   6    17619.82    19306.57    163.03 o 
   5   3   6    86340.04    91882.00    406.81 o 
   6   3   6     3268.42     3157.11     74.57 o 
   7   3   6      408.07      554.82     48.22 o 
   8   3   6    13860.67    13846.25    150.98 o 
   9   3   6      621.00      670.13     53.45 o 
  10   3   6      167.21      104.05     44.06 o 
  11   3   6      374.86      405.92     53.91 o 
  12   3   6     8743.90     8946.31    159.76 o 
  13   3   6       28.48      -18.39     56.52 o 
  14   3   6    12611.12    12508.27    237.95 o 
  15   3   6       53.07       -0.38     69.80 o 
  16   3   6      769.88      798.43     98.49 o 
  17   3   6       81.83       76.66     75.79 o 
  18   3   6     2274.30     2502.59    143.96 o 
  19   3   6      408.78      368.88     97.19 o 
  20   3   6      551.21      607.34    108.18 o 
  21   3   6      615.03      525.21    133.79 o 
  22   3   6       10.90      -42.29    110.90 o 
   0   4   6      185.91      661.92     50.08 o 
   1   4   6     2435.06     2422.66     63.82 o 
   2   4   6      234.35      337.43     37.13 o 
   3   4   6      584.54      733.71     45.88 o 
   4   4   6      698.09      863.79     51.27 o 
   5   4   6       12.56       39.61     36.14 o 
   6   4   6      257.16      326.07     38.87 o 
   7   4   6      342.60      265.39     39.85 o 
   8   4   6       14.82       51.57     38.33 o 
   9   4   6        6.47      -29.23     36.86 o 
  10   4   6        0.83      -41.02     41.02 o 
  11   4   6      640.06      723.09     62.33 o 
  12   4   6     1159.70     1074.88     86.87 o 
  13   4   6       65.57      120.35     71.72 o 
  14   4   6      295.35      373.43     74.13 o 
  15   4   6      163.33      120.10     74.44 o 
  16   4   6       20.49       80.87     71.34 o 
  17   4   6       10.70      -18.32     71.75 o 
  18   4   6       64.36       53.78     79.25 o 
  19   4   6        3.15      -66.31     81.30 o 
  20   4   6      361.38      308.88    102.70 o 
  21   4   6       19.21       -5.93     88.30 o 
   1   5   6      196.65      130.75     31.52 o 
   2   5   6    14752.18    15085.09    143.09 o 
   3   5   6    30161.59    33089.69    206.52 o 
   4   5   6    33551.06    35036.63    219.15 o 
   5   5   6     2229.46     2189.34     63.07 o 
   6   5   6    11541.57    11035.54    124.32 o 
   7   5   6     2376.37     2557.59     73.90 o 
   8   5   6    48511.02    49005.27    330.99 o 
   9   5   6     5700.56     5863.00    109.56 o 
  10   5   6      839.77      784.31     66.69 o 
  11   5   6      778.22      777.91     68.88 o 
  12   5   6    16227.17    16538.87    230.51 o 
  13   5   6    47198.81    46082.60    399.41 o 
  14   5   6    49142.70    46110.30    391.23 o 
  15   5   6      174.39      308.50     81.46 o 
  16   5   6     1679.17     2220.59    130.11 o 
  17   5   6     5198.69     6002.24    193.99 o 
  18   5   6    11348.09    11386.81    275.58 o 
  19   5   6      212.38      226.89     94.17 o 
  20   5   6        2.85      -29.35     94.14 o 
  21   5   6     1268.17     1193.86    140.65 o 
   0   6   6     1639.57     2365.93     80.26 o 
   1   6   6      433.39      484.81     34.75 o 
   2   6   6       20.71       -9.89     25.94 o 
   3   6   6     1050.46     1131.39     52.38 o 
   4   6   6        0.46       33.33     31.02 o 
   5   6   6      696.39      736.84     45.52 o 
   6   6   6       57.59       13.66     33.58 o 
   7   6   6       17.66       43.92     37.52 o 
   8   6   6       94.83       84.43     43.52 o 
   9   6   6      131.82       65.95     52.86 o 
  10   6   6      294.68      294.95     58.47 o 
  11   6   6        8.19       -9.94     55.44 o 
  12   6   6       26.56       35.72     61.42 o 
  13   6   6     5359.05     5037.60    149.29 o 
  14   6   6     1550.75     1708.20    102.70 o 
  15   6   6       24.04      108.03     66.33 o 
  16   6   6      405.06      340.48     87.89 o 
  17   6   6      138.48       62.45     83.73 o 
  18   6   6       59.64       79.26     91.31 o 
  19   6   6       46.12       25.02     88.13 o 
  20   6   6     1417.05     1398.52    151.47 o 
  21   6   6     1656.76     1807.98    166.55 o 
   1   7   6     2075.81     2262.98     67.12 o 
   2   7   6       41.87       30.08     33.17 o 
   3   7   6     5276.96     5736.28     96.36 o 
   4   7   6     4138.68     4129.89     80.84 o 
   5   7   6    11865.91    10887.18    155.78 o 
   6   7   6     1409.58     1377.37     63.47 o 
   7   7   6     1095.16     1229.46     67.94 o 
   8   7   6     2872.00     2866.99     95.07 o 
   9   7   6     4525.65     4481.08    115.32 o 
  10   7   6      515.40      582.80     65.68 o 
  11   7   6        6.06       41.52     59.07 o 
  12   7   6     5162.04     5550.99    152.87 o 
  13   7   6     7166.33     7460.53    174.61 o 
  14   7   6     3021.18     2835.86    137.37 o 
  15   7   6       93.67      173.12     74.05 o 
  16   7   6      652.46      791.61    125.70 o 
  17   7   6     4018.53     4508.19    202.03 o 
  18   7   6       43.37       49.69     90.00 o 
  19   7   6      674.79      466.09    112.77 o 
  20   7   6      770.90      715.35    129.38 o 
  21   7   6     2807.45     2745.37    193.28 o 
   0   8   6   151742.88   153946.39   1810.65 o 
   1   8   6    25633.90    26278.48    232.72 o 
   2   8   6     4383.21     4236.32     96.61 o 
   3   8   6      624.68      652.78     52.78 o 
   4   8   6     7714.29     7209.34    120.12 o 
   5   8   6      387.88      495.92     59.45 o 
   6   8   6       35.72       59.27     51.66 o 
   7   8   6     3356.49     2993.76    102.77 o 
   8   8   6     8440.83     8043.70    153.34 o 
   9   8   6       67.90      105.13     58.94 o 
  10   8   6    14195.22    14185.55    223.01 o 
  11   8   6    12589.97    11845.63    228.56 o 
  12   8   6     2994.99     2890.27    134.80 o 
  13   8   6    17291.46    18933.34    277.09 o 
  14   8   6        7.97       36.04     69.27 o 
  15   8   6      220.63      278.55     84.07 o 
  16   8   6      425.22      383.65    101.69 o 
  17   8   6      143.40      117.53     93.76 o 
  18   8   6       50.45       19.82     91.35 o 
  19   8   6     1191.81     1091.92    141.61 o 
  20   8   6    27951.28    28042.08    595.45 o 
   1   9   6      324.52      412.27     49.93 o 
   2   9   6      279.02      302.43     49.91 o 
   3   9   6      876.11     1041.97     66.12 o 
   4   9   6       88.81       79.59     49.61 o 
   5   9   6      950.58     1073.97     77.33 o 
   6   9   6        0.09       15.45     54.97 o 
   7   9   6       45.41       65.85     52.43 o 
   8   9   6      623.89      472.56     65.58 o 
   9   9   6       91.66      119.78     58.36 o 
  10   9   6        0.07        6.51     58.14 o 
  11   9   6        2.00      -51.40     64.30 o 
  12   9   6       33.41       12.85     71.68 o 
  13   9   6      316.87      207.93     74.13 o 
  14   9   6      293.49      213.53     80.53 o 
  15   9   6        2.17      -39.85     71.79 o 
  16   9   6       53.73       66.89     85.36 o 
  17   9   6      312.91      388.14    106.91 o 
  18   9   6        2.67       -1.77     91.34 o 
  19   9   6      184.81      177.02    105.37 o 
  20   9   6        1.98      108.19    104.32 o 
   0  10   6    20317.85    20892.75    290.84 o 
   1  10   6     2090.30     2203.56     83.31 o 
   2  10   6      667.78      639.46     58.33 o 
   3  10   6      944.60      839.11     68.03 o 
   4  10   6      162.98      101.63     56.38 o 
   5  10   6     1757.49     1749.32     92.49 o 
   6  10   6      138.94      129.21     59.96 o 
   7  10   6    17513.35    17055.63    242.49 o 
   8  10   6    13800.59    13817.41    213.86 o 
   9  10   6    14331.49    13653.67    215.94 o 
  10  10   6     2443.82     2310.15    124.38 o 
  11  10   6    20523.86    19429.57    295.35 o 
  12  10   6     2265.10     1944.01    114.82 o 
  13  10   6      574.51      646.01    101.49 o 
  14  10   6     2160.94     2098.05    132.03 o 
  15  10   6       20.92      -46.54     73.77 o 
  16  10   6      377.63      318.25     91.39 o 
  17  10   6     4006.93     4167.51    204.73 o 
  18  10   6       69.17       73.36     96.67 o 
  19  10   6      313.73      249.97    109.90 o 
   1  11   6      422.96      487.50     58.48 o 
   2  11   6        7.36      -41.00     45.60 o 
   3  11   6     1396.65     1442.88     86.49 o 
   4  11   6       73.24       45.30     60.44 o 
   5  11   6      919.34      786.83     77.87 o 
   6  11   6     1629.17     1688.28     95.63 o 
   7  11   6      254.81      254.76     67.99 o 
   8  11   6      413.13      439.32     78.57 o 
   9  11   6      884.03      852.30     86.24 o 
  10  11   6      961.99     1009.30    100.30 o 
  11  11   6      118.03      120.80     72.44 o 
  12  11   6      265.68      290.27     87.60 o 
  13  11   6     1324.25     1436.22    124.57 o 
  14  11   6       80.75       25.56     82.79 o 
  15  11   6      575.02      458.55    102.39 o 
  16  11   6     1426.72     1485.61    136.43 o 
  17  11   6      158.71      189.98    109.64 o 
  18  11   6       14.74       55.39    106.52 o 
  19  11   6      960.39      774.90    151.96 o 
   0  12   6     8634.31     8881.03    217.49 o 
   1  12   6    35523.34    35376.45    283.18 o 
   2  12   6     4120.27     4360.23    133.09 o 
   3  12   6        5.25        0.06     56.22 o 
   4  12   6      538.34      690.38     76.71 o 
   5  12   6     1757.05     1816.88    100.93 o 
   6  12   6      712.92      627.79     79.98 o 
   7  12   6     1942.70     2141.27    109.70 o 
   8  12   6      292.02      353.01     75.77 o 
   9  12   6    13205.41    12285.37    229.20 o 
  10  12   6      862.49      767.07    102.45 o 
  11  12   6     2774.87     2877.98    150.74 o 
  12  12   6      401.66      467.52     97.10 o 
  13  12   6     9269.92     8695.27    241.71 o 
  14  12   6      308.65      295.88     97.31 o 
  15  12   6        1.55      -30.77     83.33 o 
  16  12   6       46.75       26.18     95.10 o 
  17  12   6     3958.64     3522.06    215.57 o 
  18  12   6       74.18       40.39    107.08 o 
   1  13   6    15662.21    15168.14    224.03 o 
   2  13   6      144.94      183.25     64.88 o 
   3  13   6    13562.75    13155.68    213.80 o 
   4  13   6    37387.04    38179.20    351.67 o 
   5  13   6   134831.20   129366.07    880.05 o 
   6  13   6     9383.37     9662.72    195.80 o 
   7  13   6        0.94       42.29     64.90 o 
   8  13   6    34572.58    34260.61    365.42 o 
   9  13   6     1115.11     1240.57    116.06 o 
  10  13   6     1595.90     1655.90    128.95 o 
  11  13   6      183.11      130.41     83.53 o 
  12  13   6    26239.85    26191.80    394.85 o 
  13  13   6     4968.07     5003.10    198.31 o 
  14  13   6    23371.41    23432.69    391.25 o 
  15  13   6      232.54      211.58     98.49 o 
  16  13   6     6221.54     6229.78    228.32 o 
  17  13   6     1704.50     1476.32    154.36 o 
  18  13   6     2490.03     2838.26    233.13 o 
   0  14   6    20760.92    19637.53    417.10 o 
   1  14   6     4442.91     4568.38    145.00 o 
   2  14   6      776.20      797.83     85.37 o 
   3  14   6        0.23      -43.75     60.98 o 
   4  14   6     1540.18     1582.71    101.80 o 
   5  14   6      247.67      360.72     74.48 o 
   6  14   6      608.24      580.59     82.43 o 
   7  14   6      767.31      735.46     92.23 o 
   8  14   6     2875.93     2910.00    133.80 o 
   9  14   6     4552.20     4590.69    180.27 o 
  10  14   6     1483.09     1492.68    127.91 o 
  11  14   6      787.83      782.94    110.10 o 
  12  14   6     1168.91     1185.96    125.11 o 
  13  14   6      214.32      239.64     96.10 o 
  14  14   6       82.04       76.37     87.98 o 
  15  14   6       85.57       10.88     89.74 o 
  16  14   6      335.86      324.86    103.35 o 
  17  14   6     1357.32     1269.55    143.89 o 
   1  15   6      297.60      393.41     86.17 o 
   2  15   6        0.04      -58.88     62.49 o 
   3  15   6      859.85      842.64     88.53 o 
   4  15   6     2495.40     2455.44    117.59 o 
   5  15   6     8558.66     8401.49    189.39 o 
   6  15   6      234.26      218.81     73.85 o 
   7  15   6     3575.68     3415.91    143.81 o 
   8  15   6       92.94      195.45     90.80 o 
   9  15   6      177.29      260.10     88.24 o 
  10  15   6      186.56      136.20     88.77 o 
  11  15   6      462.75      545.38    105.62 o 
  12  15   6      597.53      603.29    110.42 o 
  13  15   6     1312.23     1204.34    133.35 o 
  14  15   6      441.90      442.20    106.85 o 
  15  15   6      726.22      542.25    115.94 o 
  16  15   6      533.33      351.59    109.11 o 
   0  16   6     9776.05    10246.87    327.19 o 
   1  16   6     1402.68     1464.45    112.65 o 
   2  16   6      794.93      749.13     99.38 o 
   3  16   6      586.04      549.22     84.90 o 
   4  16   6       68.08       84.25     67.67 o 
   5  16   6       10.36       21.42     68.83 o 
   6  16   6       65.83       34.72     70.49 o 
   7  16   6     2986.82     2808.32    136.91 o 
   8  16   6      104.01       94.63     82.63 o 
   9  16   6      751.05      684.99    118.85 o 
  10  16   6        0.30        1.27     85.50 o 
  11  16   6     4127.07     4095.09    191.46 o 
  12  16   6      630.54      513.34    112.15 o 
  13  16   6     3442.02     3231.59    181.60 o 
  14  16   6      528.12      439.16    110.87 o 
  15  16   6       59.39      125.79     93.70 o 
   1  17   6      591.98      612.97     95.51 o 
   2  17   6       53.51       70.12     77.39 o 
   3  17   6      896.89     1012.11    107.37 o 
   4  17   6     1778.39     1838.19    135.94 o 
   5  17   6     6200.71     6611.83    191.09 o 
   6  17   6     1053.67     1142.63    107.49 o 
   7  17   6      211.84      203.23     80.20 o 
   8  17   6     1317.39     1313.55    129.29 o 
   9  17   6      255.14      216.58     93.96 o 
  10  17   6       22.47      -42.38     83.40 o 
  11  17   6       19.50       10.08     95.69 o 
  12  17   6     1484.09     1549.50    144.61 o 
  13  17   6      505.04      469.50    112.27 o 
  14  17   6     2672.56     2908.06    183.73 o 
   0  18   6    20711.33    22176.08    487.44 o 
   1  18   6    13306.10    13685.86    279.60 o 
   2  18   6     2126.92     2444.13    153.59 o 
   3  18   6       21.68        7.67     80.32 o 
   4  18   6      657.12      749.99    112.32 o 
   5  18   6      770.28      785.50    115.29 o 
   6  18   6      109.19      166.52     82.23 o 
   7  18   6      291.25      246.79     96.99 o 
   8  18   6      525.83      449.13    106.79 o 
   9  18   6     1061.54     1037.85    128.49 o 
  10  18   6     1207.74     1250.71    134.03 o 
  11  18   6     3110.48     3075.32    180.11 o 
  12  18   6      109.26       31.14    102.84 o 
  13  18   6     5713.45     6144.40    275.56 o 
   1  19   6       14.21        3.81     85.32 o 
   2  19   6       39.82       90.36     89.99 o 
   3  19   6     1150.83     1035.00    123.52 o 
   4  19   6       23.77       62.29     88.33 o 
   5  19   6     3709.39     3606.62    191.68 o 
   6  19   6        9.81      -38.41     85.83 o 
   7  19   6        4.48       70.46     99.52 o 
   8  19   6      407.54      441.90    108.33 o 
   9  19   6        3.95       11.07     90.89 o 
  10  19   6        0.65       48.04     91.56 o 
  11  19   6      323.63      371.54    112.62 o 
   0  20   6    14768.00    14387.38    483.85 o 
   1  20   6     2478.65     2090.72    152.60 o 
   2  20   6      739.35      637.81    112.17 o 
   3  20   6      366.51      288.48    101.45 o 
   4  20   6      644.68      556.05    112.74 o 
   5  20   6     1048.37     1100.62    130.46 o 
   6  20   6     1089.83     1046.60    137.39 o 
   7  20   6      965.73     1058.03    152.21 o 
   8  20   6        2.52       40.52    105.93 o 
   9  20   6     4502.56     4909.52    251.45 o 
   1  21   6      138.88       96.98    100.32 o 
   2  21   6      495.05      637.07    124.45 o 
   3  21   6        4.28        8.40     88.20 o 
   4  21   6     2871.88     2895.29    175.76 o 
   5  21   6     1317.33     1263.67    140.64 o 
   6  21   6     5093.28     5626.35    266.57 o 
   7  21   6      853.06      863.52    148.83 o 
   0  22   6      701.48      642.09    186.05 o 
   1  22   6      465.42      593.41    124.10 o 
   2  22   6      120.29       17.91    102.77 o 
   3  22   6      123.46       50.81    100.46 o 
   1   0   7     1202.92     1035.48     65.59 o 
   2   0   7       57.85       75.19     43.17 o 
   3   0   7    29852.14    32151.61    268.43 o 
   4   0   7      280.83      284.99     51.64 o 
   5   0   7      197.77      109.92     74.87 o 
   6   0   7    21835.93    20909.55    314.23 o 
   7   0   7     2947.41     3098.70    132.87 o 
   8   0   7     1387.05     1213.94     87.31 o 
   9   0   7     7504.17     7462.26    175.09 o 
  10   0   7    14424.29    14931.80    241.47 o 
  11   0   7      348.53      355.29     82.11 o 
  12   0   7    18696.83    18840.75    314.62 o 
  13   0   7    51716.89    50289.21    825.24 o 
  14   0   7      446.51      624.70    130.48 o 
  15   0   7    12167.91    12042.17    343.52 o 
  16   0   7       27.57      127.75    124.20 o 
  17   0   7     9745.97    10014.39    385.49 o 
  18   0   7     1337.48     1585.72    209.93 o 
  19   0   7     2724.78     2707.60    249.92 o 
  20   0   7     1488.68     1583.14    221.83 o 
  21   0   7      677.88      664.26    186.82 o 
   0   1   7     1806.85     1896.87     80.60 o 
   1   1   7      423.71      540.10     38.27 o 
   2   1   7     2262.97     2494.83     61.96 o 
   3   1   7      249.18      308.61     34.18 o 
   4   1   7      336.58      412.38     37.18 o 
   5   1   7      586.56      531.94     42.64 o 
   6   1   7      167.62      147.42     36.58 o 
   7   1   7     3559.68     3492.86     84.83 o 
   8   1   7    17767.78    19126.71    177.44 o 
   9   1   7     8343.74     8508.46    130.26 o 
  10   1   7     1173.15     1242.80     72.67 o 
  11   1   7     2703.78     2691.93     94.90 o 
  12   1   7     8772.30     8354.99    155.96 o 
  13   1   7      130.49      188.62     66.32 o 
  14   1   7       17.80      -44.37     70.34 o 
  15   1   7       23.85       59.22     78.71 o 
  16   1   7     1576.36     1685.20    127.81 o 
  17   1   7     1858.13     1861.46    138.29 o 
  18   1   7      968.49      925.39    130.89 o 
  19   1   7      371.64      430.06    113.00 o 
  20   1   7      117.77      -97.64     97.64 o 
  21   1   7        1.52      -89.12     97.63 o 
   1   2   7      266.15      319.41     39.39 o 
   2   2   7     1948.13     2032.02     66.20 o 
   3   2   7     6623.18     7383.43    109.53 o 
   4   2   7    10164.41    10663.58    131.66 o 
   5   2   7    12631.54    12948.09    147.30 o 
   6   2   7      448.67      488.30     49.60 o 
   7   2   7      967.76     1027.33     59.95 o 
   8   2   7      250.77      245.96     52.71 o 
   9   2   7      950.75     1103.17     67.96 o 
  10   2   7     2880.40     2952.48     96.50 o 
  11   2   7      118.14       81.62     51.64 o 
  12   2   7     3010.52     3545.21    110.46 o 
  13   2   7    10262.91    10403.71    186.43 o 
  14   2   7      168.68      109.25     71.46 o 
  15   2   7       69.71       -1.70     76.68 o 
  16   2   7      505.92      406.55     95.23 o 
  17   2   7     1038.15     1305.87    126.87 o 
  18   2   7      532.97      446.60    104.94 o 
  19   2   7        8.74       58.65     99.61 o 
  20   2   7      147.75       97.31    103.78 o 
  21   2   7      984.86     1011.23    147.28 o 
   0   3   7    72843.44    76053.06    483.38 o 
   1   3   7      483.24      468.09     42.92 o 
   2   3   7     9400.45     9765.24    121.09 o 
   3   3   7     2332.28     2611.20     74.66 o 
   4   3   7      562.81      524.72     47.61 o 
   5   3   7       14.34       36.95     38.30 o 
   6   3   7     3343.27     3352.45     90.18 o 
   7   3   7    10425.68    10193.36    141.78 o 
   8   3   7      194.12      181.90     47.93 o 
   9   3   7    14663.00    14833.64    182.49 o 
  10   3   7     4964.06     5001.74    117.86 o 
  11   3   7     7215.19     7149.33    138.54 o 
  12   3   7    12646.07    12198.49    204.14 o 
  13   3   7    11165.06    11235.13    209.99 o 
  14   3   7     2230.87     2101.47    121.40 o 
  15   3   7        4.28      -53.74     67.50 o 
  16   3   7      162.30      222.21     88.91 o 
  17   3   7     1837.87     2040.57    142.77 o 
  18   3   7      295.90      396.17    104.91 o 
  19   3   7     1052.94      948.84    127.51 o 
  20   3   7       28.89       73.24    102.89 o 
  21   3   7     1109.96      913.94    155.21 o 
   1   4   7      504.09      554.62     43.36 o 
   2   4   7      416.85      396.68     43.15 o 
   3   4   7     4590.77     5098.62     97.66 o 
   4   4   7        0.59       10.01     36.09 o 
   5   4   7        9.68        9.04     36.78 o 
   6   4   7      295.81      299.09     45.96 o 
   7   4   7       69.29       85.30     43.77 o 
   8   4   7      719.59      857.24     64.95 o 
   9   4   7       18.03      112.09     52.14 o 
  10   4   7       47.04       58.06     50.98 o 
  11   4   7      294.65      251.02     61.32 o 
  12   4   7      589.80      672.31     80.83 o 
  13   4   7     2718.68     2745.92    117.29 o 
  14   4   7       73.79       70.44     60.80 o 
  15   4   7      625.63      529.97     89.23 o 
  16   4   7      248.68      387.23     87.89 o 
  17   4   7       42.96       86.60     84.90 o 
  18   4   7      139.94      220.12     97.51 o 
  19   4   7      165.98       72.02     93.66 o 
  20   4   7      110.77       72.29    104.13 o 
  21   4   7        0.61      -41.23    106.38 o 
   0   5   7     1558.35     1954.78     99.39 o 
   1   5   7      653.12      917.73     49.54 o 
   2   5   7    41211.87    42539.35    284.20 o 
   3   5   7     4035.01     4053.05     89.05 o 
   4   5   7      125.87       96.55     38.50 o 
   5   5   7     4230.18     4276.08     99.09 o 
   6   5   7      884.98     1067.05     62.75 o 
   7   5   7    48240.18    47631.99    314.08 o 
   8   5   7    58611.13    57835.25    363.81 o 
   9   5   7    77385.34    75676.45    479.97 o 
  10   5   7       26.12       26.91     55.60 o 
  11   5   7    34497.56    34479.79    302.91 o 
  12   5   7    48243.45    45893.34    399.03 o 
  13   5   7     4390.27     4591.00    144.34 o 
  14   5   7      556.31      507.76     83.26 o 
  15   5   7      106.38       50.72     71.99 o 
  16   5   7     2898.64     2852.67    146.56 o 
  17   5   7    16048.12    17296.14    308.77 o 
  18   5   7     2191.03     2553.21    171.89 o 
  19   5   7     3458.04     3753.06    217.21 o 
  20   5   7      328.87      313.36    122.11 o 
  21   5   7      224.81      111.59    124.26 o 
   1   6   7      214.70      226.07     39.48 o 
   2   6   7      354.75      394.57     43.11 o 
   3   6   7     8157.67     8708.62    119.66 o 
   4   6   7      505.79      499.64     48.14 o 
   5   6   7     7255.76     7398.59    122.63 o 
   6   6   7       36.49       62.86     43.36 o 
   7   6   7      740.00      717.33     60.02 o 
   8   6   7     2210.73     2351.63     90.75 o 
   9   6   7       72.96       87.27     52.88 o 
  10   6   7      394.21      442.53     64.88 o 
  11   6   7      172.83      244.28     68.28 o 
  12   6   7      214.84      177.00     72.24 o 
  13   6   7    10263.15    10230.07    211.40 o 
  14   6   7      337.05      380.81     83.54 o 
  15   6   7      426.19      427.87     94.69 o 
  16   6   7     1218.23     1477.90    127.89 o 
  17   6   7        1.96      -21.65     83.50 o 
  18   6   7     1615.45     1765.95    153.77 o 
  19   6   7        0.05        2.98    109.50 o 
  20   6   7       50.72       11.81    114.07 o 
   0   7   7     5285.51     4843.32    138.37 o 
   1   7   7    13865.86    13753.06    196.60 o 
   2   7   7      705.45      775.31     61.04 o 
   3   7   7       38.19       75.84     41.96 o 
   4   7   7       48.41       33.56     44.61 o 
   5   7   7      726.44      772.66     61.92 o 
   6   7   7     1806.25     2059.03     84.26 o 
   7   7   7     1259.04     1323.08     79.19 o 
   8   7   7       57.37       17.68     53.26 o 
   9   7   7     5269.98     5231.45    136.42 o 
  10   7   7        1.33      -15.32     57.85 o 
  11   7   7     1182.17     1354.98    100.37 o 
  12   7   7      287.41      392.00     79.32 o 
  13   7   7     7146.95     7561.89    188.74 o 
  14   7   7     2187.41     2368.99    125.99 o 
  15   7   7       21.62       48.36     75.08 o 
  16   7   7      444.27      527.51    109.47 o 
  17   7   7     2664.74     2567.07    181.80 o 
  18   7   7        5.89       73.12    102.05 o 
  19   7   7      259.84      282.09    111.04 o 
  20   7   7        0.71      131.39    108.23 o 
   1   8   7    11698.15    11190.41    161.78 o 
   2   8   7     2327.27     2354.28     93.32 o 
   3   8   7    14327.08    14002.22    189.90 o 
   4   8   7    53422.16    52890.73    424.27 o 
   5   8   7   141703.61   141510.11   1109.67 o 
   6   8   7    12416.65    12003.51    178.81 o 
   7   8   7       61.14       54.32     53.01 o 
   8   8   7      632.79      616.28     70.71 o 
   9   8   7      584.04      474.14     68.96 o 
  10   8   7        6.84      -10.96     58.70 o 
  11   8   7      630.80      587.99     83.81 o 
  12   8   7     1717.33     1835.83    111.24 o 
  13   8   7     4885.90     5359.51    176.48 o 
  14   8   7       48.27       31.77     73.68 o 
  15   8   7     2192.28     2475.28    147.88 o 
  16   8   7     2835.65     2985.84    174.13 o 
  17   8   7      300.67      116.96     97.65 o 
  18   8   7     2078.36     2412.37    173.87 o 
  19   8   7     3591.09     3953.31    224.99 o 
  20   8   7      377.07      365.01    119.56 o 
   0   9   7     4747.67     4496.01    204.23 o 
   1   9   7      385.15      386.52     61.14 o 
   2   9   7      662.82      669.91     64.86 o 
   3   9   7        2.18       18.96     50.67 o 
   4   9   7      133.38      139.79     62.08 o 
   5   9   7       15.50      178.58     60.89 o 
   6   9   7       25.92       23.67     56.05 o 
   7   9   7      242.27      148.03     63.68 o 
   8   9   7      181.57      163.26     66.46 o 
   9   9   7       59.46       97.26     65.16 o 
  10   9   7      176.44      126.93     71.02 o 
  11   9   7      548.54      526.51     86.63 o 
  12   9   7     1147.33     1071.89    103.18 o 
  13   9   7      134.74      152.30     77.06 o 
  14   9   7      165.41      147.65     86.19 o 
  15   9   7      182.77      140.09     82.74 o 
  16   9   7        6.12      -60.90     79.15 o 
  17   9   7      177.76       74.28     95.39 o 
  18   9   7       10.55      -58.74     91.06 o 
  19   9   7       99.02      254.79    109.85 o 
   1  10   7      716.33      642.04     74.20 o 
   2  10   7        0.80       20.32     51.35 o 
   3  10   7      660.55      787.44     83.77 o 
   4  10   7      379.10      415.12     70.04 o 
   5  10   7    12707.43    12714.66    203.45 o 
   6  10   7     1878.54     1758.67     98.81 o 
   7  10   7     5542.80     5279.52    149.99 o 
   8  10   7      201.65      163.17     70.71 o 
   9  10   7     3158.93     2901.13    122.53 o 
  10  10   7     2017.48     2085.17    122.21 o 
  11  10   7       10.80       16.86     65.91 o 
  12  10   7     2789.74     2531.54    136.08 o 
  13  10   7     1182.51     1087.09    108.93 o 
  14  10   7       69.43       -6.74     77.27 o 
  15  10   7      601.58      678.57    119.22 o 
  16  10   7      230.14      261.30    103.21 o 
  17  10   7     4000.07     4136.91    246.54 o 
  18  10   7        3.19      -17.98    102.86 o 
  19  10   7      291.17      354.44    124.47 o 
   0  11   7      886.91      846.69    116.64 o 
   1  11   7     1747.25     1747.56     96.32 o 
   2  11   7      467.29      434.94     73.23 o 
   3  11   7       23.31       46.67     57.65 o 
   4  11   7        4.24       -0.64     64.14 o 
   5  11   7      137.32      181.56     67.36 o 
   6  11   7      194.52      193.44     70.26 o 
   7  11   7      273.63      325.32     75.57 o 
   8  11   7      169.82      237.26     70.18 o 
   9  11   7      557.30      371.62     76.63 o 
  10  11   7       81.38       83.37     72.15 o 
  11  11   7      615.86      775.91     99.38 o 
  12  11   7       38.04       91.29     75.85 o 
  13  11   7     2237.20     2391.90    148.63 o 
  14  11   7     1050.29     1183.70    126.44 o 
  15  11   7        0.77       11.58     83.67 o 
  16  11   7      160.83      174.93     95.19 o 
  17  11   7      162.40       61.73    116.00 o 
  18  11   7       65.18      175.37    125.67 o 
   1  12   7     2563.78     2670.42    122.60 o 
   2  12   7     2495.71     2529.05    122.56 o 
   3  12   7    10004.41    10307.20    209.43 o 
   4  12   7    40566.69    40304.62    362.10 o 
   5  12   7    38936.34    37155.59    375.12 o 
   6  12   7     8275.92     8615.67    193.94 o 
   7  12   7     2250.14     2429.13    116.27 o 
   8  12   7      508.39      484.84     79.63 o 
   9  12   7     2149.30     2175.14    120.70 o 
  10  12   7     1609.57     1663.94    119.18 o 
  11  12   7      314.29      344.22     90.80 o 
  12  12   7     4594.72     4882.74    192.37 o 
  13  12   7     4830.28     4816.63    198.10 o 
  14  12   7       20.48       -6.23     84.71 o 
  15  12   7      467.62      556.63    113.27 o 
  16  12   7     1432.82     1180.26    135.31 o 
  17  12   7     2043.77     1817.30    176.02 o 
   0  13   7    67360.14    62875.20    725.07 o 
   1  13   7     8454.93     8606.17    196.78 o 
   2  13   7     4616.31     4154.23    151.49 o 
   3  13   7     2883.16     2990.07    132.12 o 
   4  13   7      424.60      319.92     81.21 o 
   5  13   7      802.40      743.14     86.61 o 
   6  13   7    11218.96    10785.67    219.88 o 
   7  13   7     6988.20     7050.37    176.73 o 
   8  13   7      313.97      306.83     78.18 o 
   9  13   7     5870.77     5798.70    185.82 o 
  10  13   7     2035.50     1728.06    131.77 o 
  11  13   7    14348.53    14272.49    300.24 o 
  12  13   7    18672.47    18170.96    342.38 o 
  13  13   7    33198.67    33170.72    460.69 o 
  14  13   7     8100.42     8666.51    257.03 o 
  15  13   7       19.35       60.28     89.50 o 
  16  13   7      583.08      658.57    120.23 o 
  17  13   7      130.89       59.85    112.48 o 
   1  14   7      904.21      936.02    101.82 o 
   2  14   7       13.46      -36.91     69.42 o 
   3  14   7      238.86      265.92     80.13 o 
   4  14   7      842.66      934.53     96.89 o 
   5  14   7     1265.53     1145.43    101.80 o 
   6  14   7     1114.08     1123.76     96.24 o 
   7  14   7       39.92       44.53     70.21 o 
   8  14   7       18.21       18.12     69.91 o 
   9  14   7      895.36      796.41    110.33 o 
  10  14   7      157.39      106.76     84.94 o 
  11  14   7       64.43      139.82     89.15 o 
  12  14   7       76.55      -32.22     83.89 o 
  13  14   7      183.44      269.50     95.74 o 
  14  14   7      100.35       99.81     92.18 o 
  15  14   7       71.45       38.33     90.67 o 
  16  14   7      582.48      546.60    116.80 o 
   0  15   7    10325.43     9502.69    321.02 o 
   1  15   7     2971.57     2771.27    141.05 o 
   2  15   7     1320.02     1222.79    109.88 o 
   3  15   7       82.12       89.23     70.25 o 
   4  15   7      117.98       65.31     69.35 o 
   5  15   7      381.96      442.58     86.82 o 
   6  15   7     1112.60      952.33    101.05 o 
   7  15   7       20.51       28.01     70.80 o 
   8  15   7     4977.35     4645.30    201.56 o 
   9  15   7      810.36      865.50    116.45 o 
  10  15   7      131.10      269.62     96.48 o 
  11  15   7      572.11      759.46    116.42 o 
  12  15   7        1.39       62.69     88.52 o 
  13  15   7      228.04      238.14    101.50 o 
  14  15   7      449.57      665.87    120.16 o 
  15  15   7       28.99       70.07     93.40 o 
   1  16   7      409.86      430.76     90.46 o 
   2  16   7      739.09      738.64     98.54 o 
   3  16   7      672.84      849.52    102.48 o 
   4  16   7     1374.14     1271.53    116.25 o 
   5  16   7     4550.52     5069.43    173.16 o 
   6  16   7     4757.93     4910.86    183.33 o 
   7  16   7      477.96      485.66     96.87 o 
   8  16   7      384.24      251.08    102.02 o 
   9  16   7       41.79       25.77     92.89 o 
  10  16   7       16.06       -5.74     93.62 o 
  11  16   7       28.16       34.85     88.46 o 
  12  16   7     1016.69      982.77    127.14 o 
  13  16   7        4.19       72.79     91.66 o 
  14  16   7     1043.11     1067.32    136.20 o 
   0  17   7     8261.65     7943.01    309.17 o 
   1  17   7     3313.42     3622.19    165.30 o 
   2  17   7      496.88      389.34     94.44 o 
   3  17   7       24.78       27.60     78.07 o 
   4  17   7        0.25       98.50     85.13 o 
   5  17   7      103.54       78.44     86.32 o 
   6  17   7      331.72      199.47     87.83 o 
   7  17   7        0.31      -10.13     89.47 o 
   8  17   7       29.94        6.52     93.42 o 
   9  17   7        0.70      -68.47     92.37 o 
  10  17   7      690.44      630.70    125.05 o 
  11  17   7     1021.77     1078.75    143.57 o 
  12  17   7      790.80      792.97    136.92 o 
  13  17   7     3120.45     3202.43    188.66 o 
   1  18   7     3739.44     3938.91    174.56 o 
   2  18   7     1251.83     1365.35    126.48 o 
   3  18   7     3944.44     4386.76    193.95 o 
   4  18   7    21732.65    22100.13    433.51 o 
   5  18   7    33654.59    34658.00    581.26 o 
   6  18   7     3112.14     3135.09    175.80 o 
   7  18   7        2.18       64.71     95.81 o 
   8  18   7      453.65      554.54    121.93 o 
   9  18   7      424.02      403.64    118.70 o 
  10  18   7      315.46      317.11    112.94 o 
  11  18   7      163.67       42.27    101.34 o 
   0  19   7     7527.92     7535.35    325.22 o 
   1  19   7      333.27      600.55    106.93 o 
   2  19   7      547.69      524.00    111.06 o 
   3  19   7       18.73       44.79     93.14 o 
   4  19   7       73.04       85.71     91.97 o 
   5  19   7      116.16      101.46     91.50 o 
   6  19   7        0.85       29.02     91.05 o 
   7  19   7      164.44      101.12    108.86 o 
   8  19   7     2087.23     1861.69    175.63 o 
   9  19   7      432.01      685.79    133.31 o 
  10  19   7     1312.86     1286.32    157.20 o 
   1  20   7        7.57       12.18     87.25 o 
   2  20   7        0.61       58.32     94.10 o 
   3  20   7     1108.32      939.17    127.95 o 
   4  20   7       35.96      -15.81     89.86 o 
   5  20   7      572.61      692.54    122.70 o 
   6  20   7     2839.37     2928.44    206.85 o 
   7  20   7     3269.33     2722.96    202.68 o 
   8  20   7       21.60       12.82    111.08 o 
   0  21   7     1337.16     1202.63    213.52 o 
   1  21   7      362.29      437.84    119.27 o 
   2  21   7      298.78      389.64    109.77 o 
   3  21   7     1754.50     1695.22    153.14 o 
   4  21   7      108.68       74.23     97.34 o 
   0   0   8    18766.60    22389.46    340.13 o 
   1   0   8   203927.98   206716.20    848.40 o 
   2   0   8    34109.50    36158.67    299.56 o 
   3   0   8       41.70       54.23     61.10 o 
   4   0   8      948.02     1199.68     93.23 o 
   5   0   8      876.44      874.66     87.54 o 
   6   0   8       42.56       22.16     66.66 o 
   7   0   8    12603.15    12085.00    240.54 o 
   8   0   8    90888.86    89668.15    927.66 o 
   9   0   8   106834.28   102729.59   1082.57 o 
  10   0   8    11073.26    11675.88    254.95 o 
  11   0   8    13669.25    12790.03    272.35 o 
  12   0   8    22335.61    19806.67    358.28 o 
  13   0   8    12924.69    12301.11    302.42 o 
  14   0   8      524.92      583.00    128.73 o 
  15   0   8       49.10       59.02    104.21 o 
  16   0   8     5890.33     5999.68    310.53 o 
  17   0   8     8880.35     9035.94    374.74 o 
  18   0   8     5317.26     6374.89    338.48 o 
  19   0   8     2203.38     2176.85    239.06 o 
  20   0   8     8569.04     8674.32    406.41 o 
   1   1   8        1.67       52.58     41.96 o 
   2   1   8      348.82      356.34     46.04 o 
   3   1   8       97.81      100.73     39.88 o 
   4   1   8      655.97      661.85     51.90 o 
   5   1   8      247.16      252.28     50.51 o 
   6   1   8      236.40      313.95     53.02 o 
   7   1   8     9340.84     9113.07    151.04 o 
   8   1   8      373.29      516.00     65.08 o 
   9   1   8      524.38      783.39     72.12 o 
  10   1   8     2127.63     2253.41     97.69 o 
  11   1   8      189.20      175.13     65.80 o 
  12   1   8     1300.96     1431.35     90.79 o 
  13   1   8      905.40      892.93     88.47 o 
  14   1   8        9.19      -47.86     73.46 o 
  15   1   8        7.10      -64.50     71.92 o 
  16   1   8      512.34      417.62     99.32 o 
  17   1   8     3360.81     3254.86    181.96 o 
  18   1   8     1177.97     1044.57    136.76 o 
  19   1   8       50.64       88.76    101.45 o 
  20   1   8      309.16      315.97    117.88 o 
   0   2   8    14330.54    14479.36    232.01 o 
   1   2   8     2329.88     2412.87     74.91 o 
   2   2   8     1918.97     1972.37     70.56 o 
   3   2   8     1019.71     1053.25     57.40 o 
   4   2   8      465.61      428.86     48.25 o 
   5   2   8       50.05       45.08     41.68 o 
   6   2   8      892.27      974.95     62.58 o 
   7   2   8     4801.97     4902.28    119.37 o 
   8   2   8     7726.59     7665.17    145.42 o 
   9   2   8     4300.95     4391.28    122.16 o 
  10   2   8      768.28      744.65     76.02 o 
  11   2   8      958.14      944.97     79.74 o 
  12   2   8      371.20      320.72     69.05 o 
  13   2   8     2366.17     2387.86    126.48 o 
  14   2   8     1136.81     1305.77    117.02 o 
  15   2   8        3.20       12.19     78.88 o 
  16   2   8      648.62      526.20    104.07 o 
  17   2   8      528.59      378.41    103.71 o 
  18   2   8      703.44      621.96    123.66 o 
  19   2   8        5.39      -29.72     91.76 o 
  20   2   8      416.24      232.99    114.18 o 
   1   3   8      850.59      894.01     58.84 o 
   2   3   8        7.13       14.41     36.89 o 
   3   3   8     5857.90     6130.57    109.43 o 
   4   3   8      490.66      467.45     50.05 o 
   5   3   8      844.48      920.44     60.54 o 
   6   3   8     1277.03     1320.15     68.36 o 
   7   3   8    16997.13    16657.49    186.18 o 
   8   3   8     6564.97     6476.79    129.26 o 
   9   3   8     1110.93     1072.58     77.08 o 
  10   3   8        0.24      -53.46     53.46 o 
  11   3   8     1357.96     1494.06     90.35 o 
  12   3   8      576.03      631.41     82.65 o 
  13   3   8    13848.71    13300.84    236.02 o 
  14   3   8      980.46     1064.52    116.51 o 
  15   3   8        5.65      -25.87     77.04 o 
  16   3   8     1221.95     1104.95    119.45 o 
  17   3   8     4721.38     4884.41    199.66 o 
  18   3   8     3948.85     3818.37    187.25 o 
  19   3   8      546.21      702.57    127.96 o 
  20   3   8        0.03      -84.05    102.54 o 
   0   4   8      178.47      313.82     66.30 o 
   1   4   8      341.82      371.12     49.51 o 
   2   4   8      562.10      419.00     46.84 o 
   3   4   8      537.09      590.15     50.66 o 
   4   4   8        0.17       32.45     40.16 o 
   5   4   8        8.08        4.78     41.38 o 
   6   4   8      423.82      323.75     52.91 o 
   7   4   8       38.88       75.13     49.10 o 
   8   4   8     4466.02     4652.41    115.13 o 
   9   4   8      975.44      875.14     69.90 o 
  10   4   8      675.86      593.26     67.27 o 
  11   4   8       38.02      -59.97     59.97 o 
  12   4   8     1383.09     1609.97    106.49 o 
  13   4   8      312.81      345.76     79.37 o 
  14   4   8       40.81      -49.65     69.79 o 
  15   4   8        4.31       36.00     78.55 o 
  16   4   8      436.51      477.99    110.23 o 
  17   4   8       32.32       39.94     95.15 o 
  18   4   8      124.44       33.29     91.78 o 
  19   4   8        3.92       84.54     97.29 o 
  20   4   8      581.27      475.70    144.10 o 
   1   5   8     1080.27     1102.77     63.14 o 
   2   5   8      356.49      396.18     51.72 o 
   3   5   8     1573.12     1715.40     69.84 o 
   4   5   8       29.80       42.85     41.55 o 
   5   5   8        0.89       15.94     42.23 o 
   6   5   8     8431.59     8594.37    138.24 o 
   7   5   8    61626.95    61562.29    570.72 o 
   8   5   8      762.71      744.29     68.77 o 
   9   5   8    11030.57    10684.24    180.95 o 
  10   5   8     6786.75     6693.21    154.00 o 
  11   5   8      100.31      100.55     63.00 o 
  12   5   8    11607.78    11646.28    234.20 o 
  13   5   8    13469.50    14064.06    244.24 o 
  14   5   8      340.37      534.52     92.12 o 
  15   5   8       58.04      136.60     98.49 o 
  16   5   8      540.70      638.36    115.65 o 
  17   5   8    20468.65    21982.11    402.39 o 
  18   5   8       54.86      129.05    102.58 o 
  19   5   8      804.13      905.30    150.67 o 
  20   5   8     1305.98     1556.58    176.11 o 
   0   6   8    13399.31    13236.05    273.37 o 
   1   6   8      584.71      651.81     68.63 o 
   2   6   8      625.64      488.54     65.40 o 
   3   6   8        5.33       -0.56     47.53 o 
   4   6   8      944.99     1076.51     68.11 o 
   5   6   8      701.89      649.59     61.95 o 
   6   6   8        0.97       19.51     51.17 o 
   7   6   8      700.44      676.58     68.19 o 
   8   6   8    16185.84    16318.79    224.60 o 
   9   6   8      504.42      500.12     73.23 o 
  10   6   8     2250.89     2350.10    108.68 o 
  11   6   8      368.78      385.52     76.35 o 
  12   6   8     3912.41     3986.51    146.43 o 
  13   6   8      138.96      113.31     77.01 o 
  14   6   8       24.42      -27.85     68.72 o 
  15   6   8       15.38      -47.33     87.88 o 
  16   6   8     1274.88     1157.94    135.06 o 
  17   6   8     1115.50     1181.98    140.86 o 
  18   6   8      727.73      954.93    148.25 o 
  19   6   8       24.58      -35.69    103.04 o 
   1   7   8       25.36      -16.40     53.16 o 
   2   7   8     2510.18     2545.17    103.09 o 
   3   7   8     4885.26     4866.52    140.30 o 
   4   7   8    23056.66    22429.72    263.17 o 
   5   7   8     3183.35     3446.43    114.45 o 
   6   7   8     4229.95     4205.54    122.95 o 
   7   7   8      117.93      147.59     59.62 o 
   8   7   8      350.04      367.30     67.50 o 
   9   7   8     1174.66     1119.28     85.80 o 
  10   7   8     2119.20     2451.55    110.23 o 
  11   7   8      658.90      553.19     88.37 o 
  12   7   8     6286.43     6660.22    188.70 o 
  13   7   8     5900.66     6114.15    187.27 o 
  14   7   8      158.93      215.25     90.40 o 
  15   7   8     1096.36     1231.45    110.54 o 
  16   7   8      893.91      720.67    121.53 o 
  17   7   8     1138.68      968.83    145.28 o 
  18   7   8     3705.24     3359.11    229.07 o 
  19   7   8       44.44       79.04    121.09 o 
   0   8   8    82938.56    80443.18    723.65 o 
   1   8   8    56868.67    56366.09    412.51 o 
   2   8   8     6684.23     6336.87    151.04 o 
   3   8   8     2726.57     2826.77    116.93 o 
   4   8   8     3845.01     3536.64    123.06 o 
   5   8   8     1062.03     1150.25     92.09 o 
   6   8   8     7963.35     7946.55    170.27 o 
   7   8   8       14.86       26.95     60.52 o 
   8   8   8      587.32      697.31     81.52 o 
   9   8   8    19559.80    18328.91    254.27 o 
  10   8   8     2130.93     2400.94    115.81 o 
  11   8   8       27.07       98.54     70.73 o 
  12   8   8     7149.44     7433.10    211.99 o 
  13   8   8      750.38      705.95     92.71 o 
  14   8   8     4364.56     4743.73    168.61 o 
  15   8   8      150.67      215.87     91.01 o 
  16   8   8     1600.51     1679.37    158.60 o 
  17   8   8      682.32      743.01    145.06 o 
  18   8   8        6.56      -10.92    114.76 o 
  19   8   8     7139.01     7411.07    319.14 o 
   1   9   8        9.80        5.15     64.61 o 
   2   9   8        8.91       79.35     62.06 o 
   3   9   8      624.16      521.65     72.96 o 
   4   9   8      229.43      264.65     73.90 o 
   5   9   8       51.87      125.35     69.76 o 
   6   9   8      251.01      300.22     75.00 o 
   7   9   8      590.98      482.95     77.46 o 
   8   9   8       94.45       35.48     67.35 o 
   9   9   8       22.37       28.92     65.32 o 
  10   9   8        6.35        9.58     63.89 o 
  11   9   8       60.63        2.75     70.40 o 
  12   9   8      240.85      214.69     77.90 o 
  13   9   8      257.49      203.47     82.76 o 
  14   9   8      365.17      298.88     90.55 o 
  15   9   8       84.47       56.50     85.40 o 
  16   9   8       77.37       52.59    110.59 o 
  17   9   8       12.72      -38.54    108.98 o 
  18   9   8       10.26      -31.29    107.30 o 
   0  10   8     2277.06     2143.20    152.38 o 
   1  10   8    39904.93    39100.91    368.70 o 
   2  10   8     8954.27     9100.80    193.46 o 
   3  10   8        9.91      -10.78     69.16 o 
   4  10   8      987.20      986.54     92.36 o 
   5  10   8        2.48       50.35     68.96 o 
   6  10   8      137.62      146.96     74.74 o 
   7  10   8     2879.69     2690.29    128.07 o 
   8  10   8     1486.29     1575.80    103.89 o 
   9  10   8    32430.82    30243.61    330.79 o 
  10  10   8      614.43      578.12     92.38 o 
  11  10   8     1990.59     1635.52    119.54 o 
  12  10   8     1038.67      931.70    106.39 o 
  13  10   8      854.40      720.07    103.32 o 
  14  10   8      136.56       64.28     88.14 o 
  15  10   8       35.30       -6.36     85.20 o 
  16  10   8      138.62      122.78     90.28 o 
  17  10   8     1260.76     1559.90    184.12 o 
  18  10   8       81.57       35.65    118.82 o 
   1  11   8      141.05      204.12     71.76 o 
   2  11   8     1489.83     1478.44    107.13 o 
   3  11   8     2785.40     3052.95    131.97 o 
   4  11   8     2628.27     2648.14    158.77 o 
   5  11   8      143.76      130.35     74.69 o 
   6  11   8     1652.26     1692.18    112.08 o 
   7  11   8      557.72      562.95     89.15 o 
   8  11   8      253.62      160.57     75.03 o 
   9  11   8        4.02       11.09     64.37 o 
  10  11   8      591.08      618.34     94.41 o 
  11  11   8       27.25       43.92     75.98 o 
  12  11   8        3.31        2.10     76.79 o 
  13  11   8     3142.89     3258.84    169.11 o 
  14  11   8       65.87       76.02     88.81 o 
  15  11   8       63.26       78.92     90.26 o 
  16  11   8      350.56      343.42    102.99 o 
  17  11   8      295.32      293.89    119.68 o 
   0  12   8    34203.26    32866.29    476.19 o 
   1  12   8     4875.23     4706.19    160.02 o 
   2  12   8      185.96      139.44     74.24 o 
   3  12   8     1710.24     1858.57    115.62 o 
   4  12   8       45.60       87.63     73.04 o 
   5  12   8      116.12      121.87     77.14 o 
   6  12   8     3832.29     3533.68    145.14 o 
   7  12   8     2340.56     2294.25    126.26 o 
   8  12   8     2593.28     2523.11    131.33 o 
   9  12   8      100.18      198.51     79.36 o 
  10  12   8      832.77      632.47    105.84 o 
  11  12   8      132.49      211.59     83.27 o 
  12  12   8     2675.81     2872.38    162.39 o 
  13  12   8     1017.35     1184.44    128.46 o 
  14  12   8     6284.86     6232.33    225.59 o 
  15  12   8       33.21       86.71     94.15 o 
  16  12   8     2116.58     2035.03    158.51 o 
  17  12   8      261.71      145.41    120.52 o 
   1  13   8      114.39      121.92     73.46 o 
   2  13   8     2392.88     2336.64    125.40 o 
   3  13   8    18532.21    19010.97    287.20 o 
   4  13   8    19380.17    19147.13    289.31 o 
   5  13   8     2779.01     3018.06    139.09 o 
   6  13   8     5209.99     5228.10    181.40 o 
   7  13   8    25470.47    25207.16    357.73 o 
   8  13   8     4349.76     5079.70    172.49 o 
   9  13   8      241.56      271.41     93.79 o 
  10  13   8     2252.23     2185.83    157.31 o 
  11  13   8     3916.10     3686.02    194.00 o 
  12  13   8     1435.96     1428.81    136.69 o 
  13  13   8    38162.83    37598.95    567.07 o 
  14  13   8     1745.21     1818.27    150.89 o 
  15  13   8      369.51      485.10    113.10 o 
  16  13   8       21.21      102.52     96.91 o 
   0  14   8      603.14      634.46    132.28 o 
   1  14   8     5187.75     4804.46    173.65 o 
   2  14   8      125.93       84.11     78.77 o 
   3  14   8      431.02      432.36     86.34 o 
   4  14   8       20.51        7.84     72.05 o 
   5  14   8       28.63        6.69     70.98 o 
   6  14   8        6.11       92.56     74.93 o 
   7  14   8      113.49       76.02     80.10 o 
   8  14   8      396.57      482.39     93.74 o 
   9  14   8     1705.33     1716.30    151.58 o 
  10  14   8       16.18       56.14     93.12 o 
  11  14   8        0.94       91.14     96.53 o 
  12  14   8       24.10      118.09    102.27 o 
  13  14   8      158.16      141.23    105.89 o 
  14  14   8      298.18      310.14    103.50 o 
  15  14   8       10.13       73.80     99.26 o 
   1  15   8       95.15       57.07     78.81 o 
   2  15   8       27.01       68.28     77.48 o 
   3  15   8      180.89      212.36     83.75 o 
   4  15   8     1418.05     1358.83    112.91 o 
   5  15   8     2586.09     3091.26    146.88 o 
   6  15   8     1741.08     1625.58    120.95 o 
   7  15   8       25.63       67.48     81.24 o 
   8  15   8       57.51       89.37     92.57 o 
   9  15   8      172.08      236.87    104.84 o 
  10  15   8     1066.25     1038.61    137.41 o 
  11  15   8      193.34      210.13    102.77 o 
  12  15   8      927.53      785.63    133.36 o 
  13  15   8        0.22       84.16    104.46 o 
  14  15   8      938.02      772.16    138.71 o 
   0  16   8      700.58      725.91    148.43 o 
   1  16   8     7507.40     7771.63    221.29 o 
   2  16   8       46.62      121.16     82.75 o 
   3  16   8      369.80      478.97     97.13 o 
   4  16   8      206.01      278.47     89.66 o 
   5  16   8      150.56      119.46     80.45 o 
   6  16   8      173.46      215.15     91.75 o 
   7  16   8      432.04      217.57     93.26 o 
   8  16   8     1210.68     1228.24    143.19 o 
   9  16   8      294.96      308.92    108.17 o 
  10  16   8       35.37       82.24     99.87 o 
  11  16   8      446.47      324.55    112.89 o 
  12  16   8      839.59      837.29    138.56 o 
  13  16   8      156.91      101.01    113.54 o 
   1  17   8       69.91      -23.08     80.26 o 
   2  17   8      251.31      232.87     91.86 o 
   3  17   8      632.48      588.88    104.52 o 
   4  17   8     3114.09     3106.80    162.57 o 
   5  17   8       15.27       71.37     92.41 o 
   6  17   8     2041.24     2120.09    153.66 o 
   7  17   8      365.19      338.19    106.05 o 
   8  17   8      217.20      276.10    107.51 o 
   9  17   8       61.90       83.05    100.29 o 
  10  17   8      142.10      156.88    108.50 o 
  11  17   8      135.97      -43.24     99.75 o 
  12  17   8      512.08      597.72    223.32 o 
   0  18   8    14727.35    15491.32    440.80 o 
   1  18   8     9770.23     9812.57    256.68 o 
   2  18   8      865.73      677.98    110.78 o 
   3  18   8      640.81      612.86    107.34 o 
   4  18   8      258.45      108.09     96.88 o 
   5  18   8      336.98      240.80    100.42 o 
   6  18   8     3829.91     3618.05    188.27 o 
   7  18   8       18.66      154.51    113.70 o 
   8  18   8       25.61        4.56     99.04 o 
   9  18   8     1767.28     1792.59    165.56 o 
  10  18   8       22.03        1.43    101.61 o 
   1  19   8      249.70      273.54     97.85 o 
   2  19   8        7.97      -27.96     89.13 o 
   3  19   8      106.75      204.40    101.21 o 
   4  19   8      292.64      243.19    104.86 o 
   5  19   8        0.98        3.00     91.44 o 
   6  19   8       71.08       60.60     95.42 o 
   7  19   8      111.86      145.68    111.08 o 
   8  19   8      222.36      108.72    114.17 o 
   0  20   8     1953.40     1874.69    208.97 o 
   1  20   8     6455.77     6410.74    239.91 o 
   2  20   8        7.50        5.49     94.10 o 
   3  20   8      199.52      144.71    101.24 o 
   4  20   8        1.49       78.73     96.92 o 
   5  20   8      218.38      298.87    108.99 o 
   1   0   9      152.15      269.90     84.68 o 
   2   0   9    32050.80    32942.74    359.68 o 
   3   0   9      487.08      506.12     82.64 o 
   4   0   9   132004.58   132428.22    735.28 o 
   5   0   9      239.92      525.62     89.39 o 
   6   0   9    79990.59    77280.90    757.50 o 
   7   0   9    83540.20    81876.20    616.53 o 
   8   0   9      312.89      460.65     95.83 o 
   9   0   9     8681.29     8229.10    228.23 o 
  10   0   9     9879.81     9631.60    248.42 o 
  11   0   9       36.62       84.27     88.25 o 
  12   0   9     5869.67     6279.80    216.18 o 
  13   0   9    14808.07    15591.79    385.74 o 
  14   0   9     7461.54     6682.36    276.31 o 
  15   0   9      682.52      666.41    162.14 o 
  16   0   9     2725.42     2844.36    244.21 o 
  17   0   9    20506.23    20965.03    559.38 o 
  18   0   9    16831.34    15870.91    505.56 o 
  19   0   9     2076.56     1879.86    237.08 o 
   0   1   9    12180.67    12819.89    266.72 o 
   1   1   9    11959.16    11794.50    169.28 o 
   2   1   9      826.93      805.28     67.36 o 
   3   1   9        6.84      -21.47     45.76 o 
   4   1   9       31.02      134.85     52.81 o 
   5   1   9       86.96      129.37     53.63 o 
   6   1   9        3.61      101.82     55.44 o 
   7   1   9      919.99     1048.35     77.11 o 
   8   1   9     1767.51     1647.98     89.02 o 
   9   1   9     8304.54     7833.93    158.31 o 
  10   1   9     1872.67     1851.01     96.78 o 
  11   1   9        0.13      -27.69     58.49 o 
  12   1   9     3059.38     3177.26    121.66 o 
  13   1   9      639.37      536.82     85.88 o 
  14   1   9      472.59      542.63    100.01 o 
  15   1   9       37.30       49.28     83.28 o 
  16   1   9      698.41      802.46    122.47 o 
  17   1   9     1054.41      989.44    136.93 o 
  18   1   9       53.56       40.38    101.19 o 
  19   1   9       31.44       20.00    101.34 o 
   1   2   9       15.03       50.13     46.04 o 
   2   2   9     1264.87     1415.17     78.30 o 
   3   2   9     1150.65     1248.30     76.75 o 
   4   2   9     9391.79     9355.66    151.23 o 
   5   2   9     3674.89     3583.45    108.02 o 
   6   2   9      890.92     1022.06     74.10 o 
   7   2   9     7798.05     7346.97    147.52 o 
   8   2   9      469.67      539.52     69.23 o 
   9   2   9      358.04      430.46     69.04 o 
  10   2   9     2447.18     2529.55    106.74 o 
  11   2   9      175.42      183.10     66.35 o 
  12   2   9     3935.67     4057.96    131.28 o 
  13   2   9        9.72       -4.30     69.38 o 
  14   2   9       67.90       -3.62     81.68 o 
  15   2   9      992.40      895.89    114.20 o 
  16   2   9      515.67      616.00    107.29 o 
  17   2   9     1640.01     1720.60    151.99 o 
  18   2   9     3056.75     2759.08    182.54 o 
  19   2   9       80.74      -29.76    109.11 o 
   0   3   9      782.53     1002.64     93.16 o 
   1   3   9     3137.90     3133.20     97.54 o 
   2   3   9      416.21      486.22     57.88 o 
   3   3   9      389.18      396.92     60.61 o 
   4   3   9      753.82      647.18     67.87 o 
   5   3   9      122.94      110.85     52.66 o 
   6   3   9       19.81       52.33     52.37 o 
   7   3   9       38.13       43.19     54.17 o 
   8   3   9    20246.68    20570.53    232.13 o 
   9   3   9     2601.46     2555.31    104.80 o 
  10   3   9     2870.38     2631.76    111.41 o 
  11   3   9        5.05      -12.09     62.13 o 
  12   3   9    12287.97    12445.95    220.92 o 
  13   3   9      658.83      791.14     94.00 o 
  14   3   9      697.23      650.22    108.42 o 
  15   3   9       43.74      120.59     92.59 o 
  16   3   9      795.57      779.44    124.20 o 
  17   3   9       81.46       31.99     96.78 o 
  18   3   9     4978.20     4900.57    239.80 o 
  19   3   9     2722.76     2567.67    198.39 o 
   1   4   9       29.60      127.49     49.14 o 
   2   4   9     1052.75     1078.75     68.81 o 
   3   4   9      121.61      144.97     51.92 o 
   4   4   9      254.15      180.82     54.02 o 
   5   4   9       11.58       10.53     58.82 o 
   6   4   9      950.95      978.68     77.46 o 
   7   4   9     1951.03     1863.70     94.69 o 
   8   4   9      810.91      615.71     75.68 o 
   9   4   9       71.89      109.42     66.42 o 
  10   4   9        2.78       53.21     66.96 o 
  11   4   9       29.89       42.58     66.68 o 
  12   4   9       59.22       86.34     74.78 o 
  13   4   9      401.60      382.55     90.88 o 
  14   4   9      622.63      514.31     96.51 o 
  15   4   9      227.80      229.91    106.49 o 
  16   4   9      112.27      137.28     97.21 o 
  17   4   9       42.48       59.24     99.31 o 
  18   4   9        0.12       43.64     96.84 o 
  19   4   9       34.15      -21.71    107.76 o 
   0   5   9    69616.05    70222.08    693.44 o 
   1   5   9    72224.27    72179.41    440.77 o 
   2   5   9     1344.55     1419.88     88.87 o 
   3   5   9     1073.54      922.99     73.85 o 
   4   5   9     1114.58     1176.58     78.75 o 
   5   5   9      413.62      431.45     66.36 o 
   6   5   9      288.14      249.64     68.78 o 
   7   5   9     3153.28     3250.31    115.73 o 
   8   5   9        0.56       88.30     63.82 o 
   9   5   9    49272.29    45687.24    453.88 o 
  10   5   9    30485.34    29140.07    317.28 o 
  11   5   9     3865.86     3803.14    138.57 o 
  12   5   9    25586.28    26359.59    350.30 o 
  13   5   9      127.67      173.74     80.93 o 
  14   5   9     9450.38     9654.10    234.59 o 
  15   5   9       95.92       32.92     97.27 o 
  16   5   9     3372.58     3475.22    190.25 o 
  17   5   9     2399.73     2656.84    177.97 o 
  18   5   9     2966.54     2954.46    188.94 o 
  19   5   9     1071.99     1175.15    161.35 o 
   1   6   9       92.56      174.38     64.11 o 
   2   6   9     1171.43     1152.74     85.54 o 
   3   6   9     1030.48     1074.18     84.90 o 
   4   6   9      310.24      385.71     70.17 o 
   5   6   9     2883.28     2657.18    112.25 o 
   6   6   9       27.07       65.34     63.94 o 
   7   6   9     1750.58     1911.95    115.97 o 
   8   6   9      470.87      389.40     76.68 o 
   9   6   9      505.49      602.77     82.81 o 
  10   6   9     2565.31     2738.20    123.86 o 
  11   6   9       63.74       14.78     69.44 o 
  12   6   9       52.49      118.22     78.45 o 
  13   6   9     1128.69     1387.92    118.43 o 
  14   6   9      952.07      942.22    111.67 o 
  15   6   9       20.75      -86.45     86.45 o 
  16   6   9        8.17       56.56     95.16 o 
  17   6   9     1240.61     1503.21    151.39 o 
  18   6   9     1072.96     1079.54    154.79 o 
   0   7   9     1466.03     1768.98    137.02 o 
   1   7   9     1404.11     1565.00     95.11 o 
   2   7   9      394.29      423.91     72.07 o 
   3   7   9     1501.09     1550.27     94.17 o 
   4   7   9     1245.74     1418.85     93.60 o 
   5   7   9       75.81      161.79     67.45 o 
   6   7   9      419.07      484.65     87.85 o 
   7   7   9      891.74      878.78     94.18 o 
   8   7   9     5360.61     5946.15    171.32 o 
   9   7   9     1454.50     1524.34    108.78 o 
  10   7   9      773.22      888.19     97.79 o 
  11   7   9      638.60      620.33    101.70 o 
  12   7   9      301.89      203.62     88.64 o 
  13   7   9      247.23      370.64     98.87 o 
  14   7   9     3398.56     3469.00    173.34 o 
  15   7   9        4.52      -86.04     86.64 o 
  16   7   9     2566.29     2585.81    204.59 o 
  17   7   9        5.28      -27.74    104.55 o 
  18   7   9      634.17      685.85    140.89 o 
   1   8   9     1243.97     1219.38     92.12 o 
   2   8   9     6905.00     6937.44    165.18 o 
   3   8   9     5280.11     5779.81    154.50 o 
   4   8   9    13241.22    12448.10    219.09 o 
   5   8   9     1006.43      981.63     95.45 o 
   6   8   9    24687.35    23726.10    318.27 o 
   7   8   9    25681.84    24119.94    340.76 o 
   8   8   9     1492.75     1534.32    115.04 o 
   9   8   9      819.54      863.67    100.75 o 
  10   8   9     1002.23     1146.84    106.93 o 
  11   8   9     1487.59     1648.18    136.34 o 
  12   8   9     4647.56     4909.54    190.24 o 
  13   8   9    17219.29    17179.79    325.27 o 
  14   8   9     3473.32     3710.03    181.64 o 
  15   8   9       81.09      118.75     93.06 o 
  16   8   9     5613.60     6331.90    282.09 o 
  17   8   9     7610.42     7347.74    307.23 o 
  18   8   9      741.33      617.26    152.35 o 
   0   9   9      416.86      413.22    108.43 o 
   1   9   9        0.42      -41.42     63.13 o 
   2   9   9       62.53      130.61     74.43 o 
   3   9   9        0.13      -17.90     70.35 o 
   4   9   9      674.15      611.37     94.60 o 
   5   9   9       27.39       38.75     72.64 o 
   6   9   9      454.63      476.53     85.70 o 
   7   9   9        1.32      -31.73     70.38 o 
   8   9   9       13.05      -27.07     68.89 o 
   9   9   9      262.57      172.41     77.74 o 
  10   9   9     1401.84     1273.37    113.11 o 
  11   9   9       15.50       54.83     80.14 o 
  12   9   9     2137.10     2241.38    156.62 o 
  13   9   9      271.65      191.97     98.54 o 
  14   9   9        2.13       90.08     96.35 o 
  15   9   9        4.04       71.82     88.23 o 
  16   9   9        6.05      -22.47    110.12 o 
  17   9   9      204.60      206.64    126.97 o 
   1  10   9        2.66       50.89     70.46 o 
   2  10   9     7582.35     7197.73    186.21 o 
   3  10   9      172.38      104.65     76.28 o 
   4  10   9    42772.49    40584.96    399.40 o 
   5  10   9      317.38      286.82     82.46 o 
   6  10   9    21478.55    20044.57    292.08 o 
   7  10   9    11677.51    11396.46    230.21 o 
   8  10   9     1095.67     1028.93    101.78 o 
   9  10   9      874.42      729.09     95.60 o 
  10  10   9      543.31      413.29     96.82 o 
  11  10   9       49.57       63.32     86.95 o 
  12  10   9      713.88      687.66    113.61 o 
  13  10   9      693.15      683.59    126.29 o 
  14  10   9      548.82      643.52    115.46 o 
  15  10   9        4.46        6.54    105.22 o 
  16  10   9     1328.82     1571.82    182.60 o 
  17  10   9      872.56     1074.00    172.86 o 
   0  11   9     2198.68     2159.17    162.15 o 
   1  11   9      320.97      391.60     82.97 o 
   2  11   9      426.40      416.64     87.79 o 
   3  11   9      716.31      877.31     97.13 o 
   4  11   9      569.24      542.45     89.60 o 
   5  11   9       75.96      120.90     74.80 o 
   6  11   9      342.74      207.60     80.23 o 
   7  11   9      655.94      460.62     88.92 o 
   8  11   9     5889.68     5825.83    181.16 o 
   9  11   9      107.63       83.51     77.63 o 
  10  11   9        6.28      -49.38     82.10 o 
  11  11   9      263.76      252.74     96.54 o 
  12  11   9     3073.33     3101.79    170.53 o 
  13  11   9       14.02       48.08     96.25 o 
  14  11   9       97.77      102.84    113.90 o 
  15  11   9        6.33       79.03    111.35 o 
  16  11   9      315.06      346.53    116.14 o 
   1  12   9      474.30      399.54     85.16 o 
   2  12   9      158.90       87.29     72.97 o 
   3  12   9     6036.50     6109.36    189.63 o 
   4  12   9     5946.85     6037.90    179.76 o 
   5  12   9     3008.64     3126.42    141.58 o 
   6  12   9     1759.91     1800.12    120.34 o 
   7  12   9      211.68      249.41     82.90 o 
   8  12   9       72.66      192.59     83.01 o 
   9  12   9      205.55      170.22     87.37 o 
  10  12   9     2062.85     2118.61    148.52 o 
  11  12   9     1138.66     1171.96    128.47 o 
  12  12   9     9890.56     9816.26    290.52 o 
  13  12   9     5520.22     5032.64    225.07 o 
  14  12   9     2926.53     2722.69    200.88 o 
  15  12   9      787.51      802.07    149.64 o 
   0  13   9     1712.72     1729.56    179.08 o 
   1  13   9     9222.65     9092.45    227.90 o 
   2  13   9     2743.55     2827.22    138.10 o 
   3  13   9     3109.25     3106.78    142.92 o 
   4  13   9      154.79      171.29     83.29 o 
   5  13   9       33.71       68.27     75.66 o 
   6  13   9     1053.71      996.62    105.94 o 
   7  13   9      355.03      365.17     92.05 o 
   8  13   9    52536.49    52381.47    496.55 o 
   9  13   9     1511.79     1515.89    137.62 o 
  10  13   9     1182.29     1084.80    127.77 o 
  11  13   9      881.83      942.91    134.72 o 
  12  13   9    17861.88    17962.94    382.53 o 
  13  13   9        0.34       -2.77     95.47 o 
  14  13   9      930.27      669.18    130.47 o 
  15  13   9      136.37      192.18    123.67 o 
   1  14   9      183.65      262.82     90.60 o 
   2  14   9       18.96       11.24     75.07 o 
   3  14   9        1.72       14.91     74.52 o 
   4  14   9     3586.80     3255.92    150.69 o 
   5  14   9        3.33      -33.35     77.19 o 
   6  14   9      776.13      818.72    104.63 o 
   7  14   9      268.96      385.80     91.61 o 
   8  14   9        1.01       25.39     81.23 o 
   9  14   9      193.38      265.52    105.54 o 
  10  14   9      473.95      448.52    117.03 o 
  11  14   9        1.56      -47.23     95.82 o 
  12  14   9      412.47      480.81    121.42 o 
  13  14   9       42.62       49.29    103.14 o 
  14  14   9     1091.52      969.31    147.51 o 
   0  15   9     2988.19     3157.02    225.65 o 
   1  15   9     1753.60     1494.77    126.68 o 
   2  15   9      844.23      787.14    109.08 o 
   3  15   9       40.23       24.20     82.40 o 
   4  15   9       67.87       70.63     82.05 o 
   5  15   9       26.45        9.38     78.22 o 
   6  15   9      991.17      989.97    117.69 o 
   7  15   9        1.30       12.93     78.47 o 
   8  15   9     2509.89     2645.87    164.65 o 
   9  15   9       28.30      -26.10     91.85 o 
  10  15   9     1253.24      976.10    140.33 o 
  11  15   9      423.93      370.80    119.78 o 
  12  15   9        5.02      -54.70    100.16 o 
  13  15   9       35.74       11.96    105.87 o 
   1  16   9        0.86      -63.80     78.09 o 
   2  16   9      217.88      321.25     96.93 o 
   3  16   9     1856.41     1909.92    137.94 o 
   4  16   9     2898.15     2957.71    159.99 o 
   5  16   9      209.56      120.48     90.92 o 
   6  16   9     3332.59     3539.29    171.18 o 
   7  16   9     3369.81     3368.13    183.74 o 
   8  16   9      454.05      387.49    117.60 o 
   9  16   9      228.65      124.57    104.04 o 
  10  16   9       78.91      121.33    105.84 o 
  11  16   9      104.58      119.40    103.40 o 
   0  17   9      106.38       55.51    125.90 o 
   1  17   9     1001.52     1110.49    125.16 o 
   2  17   9      447.36      382.78    100.45 o 
   3  17   9       62.57       -1.03     87.97 o 
   4  17   9      211.36      274.28     97.05 o 
   5  17   9        5.32       -3.56     87.52 o 
   6  17   9        3.15       57.23     95.15 o 
   7  17   9      268.09      291.12    111.37 o 
   8  17   9     1698.56     1971.69    170.92 o 
   9  17   9      234.16      235.77    112.78 o 
  10  17   9       92.04      106.16    109.13 o 
   1  18   9       79.38       17.89     92.35 o 
   2  18   9      645.59      633.44    115.03 o 
   3  18   9     4963.67     5319.85    207.13 o 
   4  18   9       30.24      153.52    100.11 o 
   5  18   9     1383.51     1374.25    144.34 o 
   6  18   9     5952.82     6292.18    252.72 o 
   7  18   9     7864.63     7814.12    323.71 o 
   8  18   9        5.49       -6.54    110.32 o 
   0  19   9     1326.10     1686.18    208.56 o 
   1  19   9     1709.10     1585.14    144.96 o 
   2  19   9       65.32       -3.45     89.20 o 
   3  19   9       17.96      -84.17     92.99 o 
   4  19   9       46.29      117.50    102.42 o 
   5  19   9        1.03       -2.47     95.53 o 
   0   0  10    48668.29    45030.78    715.08 o 
   1   0  10    21231.38    20935.40    355.45 o 
   2   0  10       39.56      125.30     90.55 o 
   3   0  10      396.40      411.55    100.72 o 
   4   0  10      962.91     1113.55    122.57 o 
   5   0  10     2605.21     2549.33    159.40 o 
   6   0  10     1893.07     1999.67    133.02 o 
   7   0  10    25938.20    25636.31    374.07 o 
   8   0  10        0.05       98.45     88.12 o 
   9   0  10    18732.63    17781.74    326.67 o 
  10   0  10    21750.03    18870.74    343.23 o 
  11   0  10     5684.70     5831.65    233.55 o 
  12   0  10    31800.58    32218.69    454.06 o 
  13   0  10    26932.22    26385.45    557.33 o 
  14   0  10    10584.68    10687.08    393.15 o 
  15   0  10      865.48      918.62    179.16 o 
  16   0  10     3494.82     3130.60    304.37 o 
  17   0  10      932.43      896.30    188.47 o 
  18   0  10     3254.93     3233.14    278.21 o 
   1   1  10     1148.94     1201.76     87.31 o 
   2   1  10     1448.98     1476.13     91.76 o 
   3   1  10      990.85      910.75     81.83 o 
   4   1  10    21101.91    20721.40    254.43 o 
   5   1  10    11507.52    11770.64    190.74 o 
   6   1  10     4352.56     4315.57    133.22 o 
   7   1  10       41.84       35.92     58.72 o 
   8   1  10     1007.22      894.71     80.74 o 
   9   1  10      107.49       63.15     60.99 o 
  10   1  10      580.84      646.10     77.14 o 
  11   1  10        0.25       29.00     61.57 o 
  12   1  10     2468.66     2592.53    119.18 o 
  13   1  10       94.79       82.67     74.68 o 
  14   1  10      513.08      588.62    109.86 o 
  15   1  10      555.50      562.38    115.07 o 
  16   1  10      772.40      703.36    123.95 o 
  17   1  10      130.88      161.03    110.93 o 
  18   1  10       13.31      151.44    115.82 o 
   0   2  10    12625.60    12526.42    281.22 o 
   1   2  10       25.08      104.66     60.20 o 
   2   2  10       21.17       14.04     58.69 o 
   3   2  10      849.27     1013.62     83.74 o 
   4   2  10      108.25      136.78     61.82 o 
   5   2  10      929.66      949.56     82.22 o 
   6   2  10     1356.07     1251.84     89.79 o 
   7   2  10      206.28      180.12     67.11 o 
   8   2  10      804.17      838.18     79.59 o 
   9   2  10     1519.31     1592.98     94.14 o 
  10   2  10     3348.59     3372.41    121.44 o 
  11   2  10     1044.19      832.96     83.37 o 
  12   2  10     2339.30     2660.24    132.74 o 
  13   2  10      188.85      159.04     83.98 o 
  14   2  10     1841.08     1878.76    157.31 o 
  15   2  10       34.74      139.15     97.34 o 
  16   2  10      778.10      713.53    123.67 o 
  17   2  10        9.81      -36.74     98.55 o 
  18   2  10        0.34      -65.66    103.55 o 
   1   3  10       26.08        2.24     57.81 o 
   2   3  10     1926.71     1942.52     93.78 o 
   3   3  10      864.72      900.33     77.16 o 
   4   3  10     9830.87     9579.81    184.21 o 
   5   3  10     2197.51     2378.32    111.66 o 
   6   3  10     6147.68     5712.74    157.78 o 
   7   3  10     1817.63     2362.61    114.65 o 
   8   3  10      600.57      622.88     83.26 o 
   9   3  10       60.41       16.43     66.77 o 
  10   3  10      300.02      311.56     72.34 o 
  11   3  10      142.99      124.73     73.78 o 
  12   3  10        3.60      -23.95     70.11 o 
  13   3  10     4234.94     4328.08    172.62 o 
  14   3  10      199.31      133.42     94.24 o 
  15   3  10      398.49      268.46    111.76 o 
  16   3  10     1020.21     1397.62    144.85 o 
  17   3  10      429.16      342.01    115.47 o 
  18   3  10       21.35      -40.01    101.54 o 
   0   4  10     5724.34     6325.78    249.67 o 
   1   4  10      632.26      575.67     81.71 o 
   2   4  10      336.75      359.07     74.81 o 
   3   4  10      359.84      294.09     75.45 o 
   4   4  10       66.86      242.80     72.90 o 
   5   4  10       49.56       93.07     71.46 o 
   6   4  10      256.85      423.25     78.42 o 
   7   4  10      505.89      468.75     82.17 o 
   8   4  10      772.35      648.49     85.33 o 
   9   4  10      338.62      215.11     78.32 o 
  10   4  10     1592.80     1354.36    110.42 o 
  11   4  10     1363.45     1709.85    110.18 o 
  12   4  10      590.11      875.32    104.59 o 
  13   4  10     1131.03     1214.84    117.01 o 
  14   4  10        5.29      -64.92     79.39 o 
  15   4  10        0.00       10.66     98.52 o 
  16   4  10      365.41      314.46    111.55 o 
  17   4  10        1.42       63.26     99.37 o 
  18   4  10       54.34      160.19    108.94 o 
   1   5  10     4036.74     4429.13    147.97 o 
   2   5  10    13257.50    12747.37    222.32 o 
   3   5  10       74.02      143.70     71.68 o 
   4   5  10   158819.09   152678.98   1185.21 o 
   5   5  10    20884.96    21280.72    286.79 o 
   6   5  10    65222.87    62063.99    570.57 o 
   7   5  10       52.23       84.28     72.69 o 
   8   5  10     3517.57     3290.03    148.89 o 
   9   5  10      893.65      757.52    106.68 o 
  10   5  10      665.11      690.42     95.25 o 
  11   5  10       46.51       16.62     76.81 o 
  12   5  10     9534.46    10005.42    235.55 o 
  13   5  10     2787.22     3235.75    156.06 o 
  14   5  10      540.42      451.77    100.79 o 
  15   5  10     2937.11     3618.45    191.76 o 
  16   5  10     1285.83     1374.87    157.40 o 
  17   5  10       42.34       63.44     99.26 o 
  18   5  10     1917.48     2257.04    180.78 o 
   0   6  10     7389.57     7727.09    246.46 o 
   1   6  10     4100.70     4268.41    139.21 o 
   2   6  10       58.10       86.88     73.11 o 
   3   6  10       31.68       22.52     70.73 o 
   4   6  10       10.74      139.43     77.19 o 
   5   6  10      222.58      285.37     83.05 o 
   6   6  10        1.23       52.47     73.86 o 
   7   6  10     1244.66     1072.98    106.87 o 
   8   6  10     1492.24     1542.69    124.48 o 
   9   6  10     8272.16     8483.40    216.83 o 
  10   6  10      660.74      539.18     99.27 o 
  11   6  10      242.45      311.21     97.66 o 
  12   6  10      160.26      276.62    103.23 o 
  13   6  10     1385.81     1520.71    144.31 o 
  14   6  10      322.92      280.80     99.01 o 
  15   6  10       67.81      -18.33    101.57 o 
  16   6  10      401.48      437.83    131.68 o 
  17   6  10      779.06      799.53    145.54 o 
   1   7  10       30.79        5.13     66.23 o 
   2   7  10        4.11        9.40     67.52 o 
   3   7  10     2319.96     2521.28    118.57 o 
   4   7  10    16432.59    16371.12    259.87 o 
   5   7  10    10560.29    10393.19    231.22 o 
   6   7  10        7.58      111.24     83.65 o 
   7   7  10     2057.76     2330.70    133.15 o 
   8   7  10       27.21       39.43     78.71 o 
   9   7  10      280.07      269.76     90.45 o 
  10   7  10      944.78      890.44    109.16 o 
  11   7  10      221.00      162.13     99.84 o 
  12   7  10     7856.86     7891.18    252.24 o 
  13   7  10      161.67      216.97    105.21 o 
  14   7  10     3316.08     3613.97    195.15 o 
  15   7  10      192.97       78.55    122.05 o 
  16   7  10      532.24      451.94    137.27 o 
  17   7  10      735.27      576.89    139.90 o 
   0   8  10     4860.49     5389.89    226.23 o 
   1   8  10    20536.96    20337.31    272.34 o 
   2   8  10      580.93      518.26     84.27 o 
   3   8  10      636.10      626.63     85.42 o 
   4   8  10        0.08       42.77     72.81 o 
   5   8  10      111.21      142.70     87.06 o 
   6   8  10       20.05       10.34     74.59 o 
   7   8  10     9209.62     9090.42    223.15 o 
   8   8  10    47620.05    48789.25    480.24 o 
   9   8  10     1606.53     1951.29    132.55 o 
  10   8  10     1485.47     1256.18    118.08 o 
  11   8  10    11489.16    11630.45    295.89 o 
  12   8  10    19460.98    19776.75    379.59 o 
  13   8  10     5953.25     6150.29    236.19 o 
  14   8  10      354.12      408.81    117.33 o 
  15   8  10      234.21      137.34    107.91 o 
  16   8  10     3731.20     3738.51    242.34 o 
  17   8  10      668.30      695.81    172.78 o 
   1   9  10      120.38       49.19     69.41 o 
   2   9  10       12.15       -1.40     66.08 o 
   3   9  10       28.92       -8.79     72.13 o 
   4   9  10     2242.30     2087.14    123.65 o 
   5   9  10      622.81      658.40     91.76 o 
   6   9  10     1730.62     1607.17    121.86 o 
   7   9  10      253.36      366.34     92.92 o 
   8   9  10      356.23      475.43     98.49 o 
   9   9  10       51.29       85.91     81.85 o 
  10   9  10      144.55      117.72     89.68 o 
  11   9  10       17.39      116.21     98.73 o 
  12   9  10      113.41      146.48    103.30 o 
  13   9  10       79.47       57.93     97.58 o 
  14   9  10       50.41       85.69    103.79 o 
  15   9  10      872.07      808.23    137.45 o 
  16   9  10        1.90      -16.32    132.98 o 
   0  10  10     2947.33     2588.39    174.73 o 
   1  10  10    18174.36    16663.92    268.72 o 
   2  10  10      137.83      158.93     77.78 o 
   3  10  10      366.52      346.28     82.26 o 
   4  10  10      272.38      265.62     80.60 o 
   5  10  10      160.81      119.49     78.10 o 
   6  10  10        1.89      -33.96     75.97 o 
   7  10  10     3007.91     2768.81    146.26 o 
   8  10  10      783.01      893.40    117.93 o 
   9  10  10       73.73      217.36     96.42 o 
  10  10  10     5821.93     5140.20    234.38 o 
  11  10  10     1607.11     1696.56    163.00 o 
  12  10  10     4117.42     4023.68    204.76 o 
  13  10  10     1371.89     1483.12    150.96 o 
  14  10  10      663.47      705.34    130.40 o 
  15  10  10       94.67       54.12    111.46 o 
   1  11  10      444.36      400.24     86.40 o 
   2  11  10      327.06      256.78     85.65 o 
   3  11  10       31.70      -33.57     72.48 o 
   4  11  10      110.41      199.03     84.56 o 
   5  11  10        0.01      -33.69     75.55 o 
   6  11  10     1172.09     1353.37    113.77 o 
   7  11  10     1768.37     1789.63    124.31 o 
   8  11  10       26.55       35.95     81.33 o 
   9  11  10       58.55       59.22     90.05 o 
  10  11  10     1064.20      840.75    131.63 o 
  11  11  10       56.08      134.97    112.31 o 
  12  11  10      113.77       23.84    107.51 o 
  13  11  10      270.33      338.07    124.60 o 
  14  11  10        0.27       -2.77    117.15 o 
  15  11  10      300.07      314.52    131.85 o 
   0  12  10    18901.56    18477.72    494.00 o 
   1  12  10     1757.38     1622.48    123.65 o 
   2  12  10       47.44      -26.42     76.42 o 
   3  12  10     2517.74     2592.95    136.88 o 
   4  12  10       96.30       62.38     76.62 o 
   5  12  10      501.53      581.76     97.09 o 
   6  12  10      255.70       95.88     81.93 o 
   7  12  10     1179.49     1123.69    113.92 o 
   8  12  10    20063.56    18917.04    313.01 o 
   9  12  10      947.81     1110.44    120.10 o 
  10  12  10     1525.32     1518.18    153.68 o 
  11  12  10     7352.12     6535.21    249.16 o 
  12  12  10     1082.91      913.26    150.48 o 
  13  12  10     2515.71     2382.70    196.97 o 
  14  12  10     1729.45     1608.95    197.13 o 
   1  13  10        7.15      -12.17     80.38 o 
   2  13  10     1258.13     1139.25    117.65 o 
   3  13  10      307.15      234.46     85.39 o 
   4  13  10      728.64      754.88    105.04 o 
   5  13  10    16100.71    16431.25    293.17 o 
   6  13  10     8252.91     8009.77    217.93 o 
   7  13  10    10171.26    10088.96    241.71 o 
   8  13  10     1763.41     1758.38    131.69 o 
   9  13  10      629.08      533.03    111.88 o 
  10  13  10     2568.81     2435.77    163.19 o 
  11  13  10        9.45      -45.86    107.54 o 
  12  13  10     3519.47     3768.74    248.07 o 
  13  13  10     3021.36     2987.38    213.55 o 
   0  14  10       72.99     -103.73    114.25 o 
   1  14  10      563.03      620.47    107.05 o 
   2  14  10      131.75      160.07     92.20 o 
   3  14  10      299.13      295.45     95.14 o 
   4  14  10       63.48       29.50     80.51 o 
   5  14  10       83.52       71.11     84.53 o 
   6  14  10       34.64       -2.55     80.44 o 
   7  14  10      751.44      891.81    112.91 o 
   8  14  10       54.81      148.63     89.73 o 
   9  14  10      379.75      446.30    109.39 o 
  10  14  10       39.16       64.99    102.05 o 
  11  14  10       63.10       20.79    110.99 o 
  12  14  10       68.57       83.73    117.48 o 
   1  15  10      358.13      439.25    102.19 o 
   2  15  10      213.65      198.03     92.50 o 
   3  15  10      129.25      134.70     95.57 o 
   4  15  10     1030.10      956.25    118.40 o 
   5  15  10      496.59      480.98    101.78 o 
   6  15  10      570.67      467.87     98.78 o 
   7  15  10       24.72      104.57     90.03 o 
   8  15  10      370.70      380.71    112.60 o 
   9  15  10      319.49      189.86    111.62 o 
  10  15  10      744.86      738.59    134.92 o 
  11  15  10       65.87      101.93    108.00 o 
   0  16  10     1451.40     1875.29    202.90 o 
   1  16  10     1376.36     1646.64    139.29 o 
   2  16  10      410.34      339.72    101.22 o 
   3  16  10      421.46      326.67    101.43 o 
   4  16  10      347.84      312.38    106.72 o 
   5  16  10       19.84       48.22     89.48 o 
   6  16  10        7.14      101.39     91.36 o 
   7  16  10     1066.53     1093.63    128.44 o 
   8  16  10     4588.18     4692.07    228.20 o 
   9  16  10     1133.16      872.96    140.76 o 
   1  17  10      129.34       62.58     93.40 o 
   2  17  10      173.19      145.67     95.15 o 
   3  17  10       60.21      178.56     95.50 o 
   4  17  10      826.95      731.83    124.12 o 
   5  17  10     2235.31     2050.55    161.24 o 
   6  17  10      723.08      791.92    131.98 o 
   7  17  10      565.90      619.29    131.09 o 
   8  17  10      130.36      228.87    146.48 o 
   0  18  10     6313.05     6896.76    332.21 o 
   1  18  10     2260.90     2302.48    161.98 o 
   2  18  10      262.16      269.29    102.44 o 
   3  18  10     1497.26     1675.14    147.56 o 
   4  18  10       30.82        0.00     99.84 o 
   5  18  10       26.45       94.86    109.45 o 
   1   0  11     7341.10     7390.61    245.90 o 
   2   0  11       14.19      -15.67     89.91 o 
   3   0  11     2615.74     2347.74    161.26 o 
   4   0  11   133832.80   129206.75    910.90 o 
   5   0  11    15657.43    14438.28    330.46 o 
   6   0  11     2287.90     2023.30    158.27 o 
   7   0  11       87.93      160.95    104.13 o 
   8   0  11    24581.14    24459.89    427.46 o 
   9   0  11       45.15      124.34    106.82 o 
  10   0  11     1589.73     1657.22    157.30 o 
  11   0  11      340.43      205.43    102.47 o 
  12   0  11    53629.90    54266.79    699.91 o 
  13   0  11      293.96      478.42    148.05 o 
  14   0  11    36720.70    35980.68    698.35 o 
  15   0  11       16.06      106.72    166.13 o 
  16   0  11      886.34      951.20    226.67 o 
  17   0  11     7669.62     8207.09    464.19 o 
   0   1  11     5584.66     5736.50    221.08 o 
   1   1  11     2295.49     2041.15    108.84 o 
   2   1  11     2419.36     2342.78    112.58 o 
   3   1  11     1226.86     1146.22     94.11 o 
   4   1  11      595.45      870.57     91.43 o 
   5   1  11      339.42      500.17     82.44 o 
   6   1  11      273.05      288.71     76.13 o 
   7   1  11       65.06       61.24     69.72 o 
   8   1  11       61.63       89.75     70.88 o 
   9   1  11      642.48      507.97     84.12 o 
  10   1  11       87.05       26.46     71.21 o 
  11   1  11       20.35       60.09     74.66 o 
  12   1  11       52.18      185.93     86.39 o 
  13   1  11      173.61      373.43    102.74 o 
  14   1  11      187.51      223.08    106.65 o 
  15   1  11       49.98       75.26    103.29 o 
  16   1  11       49.46       -9.97    104.22 o 
  17   1  11      247.51      256.26    118.33 o 
   1   2  11     1680.42     1570.34    100.34 o 
   2   2  11       32.21       53.65     65.36 o 
   3   2  11       56.43       59.67     73.31 o 
   4   2  11    18922.37    18837.31    274.88 o 
   5   2  11      248.53      278.87     80.66 o 
   6   2  11     1666.38     1597.77    110.07 o 
   7   2  11      118.60      112.64     74.22 o 
   8   2  11       51.11       -2.71     70.03 o 
   9   2  11      296.25      303.00     78.54 o 
  10   2  11      247.39      252.46     78.35 o 
  11   2  11      795.02      836.40    103.08 o 
  12   2  11     3835.87     3922.07    167.33 o 
  13   2  11       72.07       39.19     90.00 o 
  14   2  11     1991.96     2238.48    160.71 o 
  15   2  11       97.95      116.09    103.69 o 
  16   2  11      174.77       52.40    104.46 o 
  17   2  11     2593.14     2762.13    200.36 o 
   0   3  11    24166.48    25237.24    468.79 o 
   1   3  11     3044.35     2870.28    139.13 o 
   2   3  11     3030.05     3247.65    143.93 o 
   3   3  11        1.78       15.03     77.40 o 
   4   3  11      130.45      219.31     84.14 o 
   5   3  11      425.19      306.66     81.92 o 
   6   3  11       63.32      -28.96     70.03 o 
   7   3  11     1478.09     1303.20    100.32 o 
   8   3  11      789.89      854.33     91.59 o 
   9   3  11      145.98      211.46     76.50 o 
  10   3  11       38.81       84.16     75.58 o 
  11   3  11        1.19      -21.40     82.00 o 
  12   3  11      457.73      173.65     97.91 o 
  13   3  11        0.58      -84.88     84.88 o 
  14   3  11     1600.26     1604.90    159.37 o 
  15   3  11       13.48      -47.27    107.33 o 
  16   3  11      328.28      209.29    118.26 o 
  17   3  11        8.27       -6.67    108.61 o 
   1   4  11      303.76      348.82     90.07 o 
   2   4  11       18.02       -9.34     78.61 o 
   3   4  11     2449.09     2098.39    127.11 o 
   4   4  11     1022.12     1190.55    108.92 o 
   5   4  11     7447.02     7164.59    198.53 o 
   6   4  11       93.68       27.08     71.95 o 
   7   4  11       79.49       42.31     71.13 o 
   8   4  11      187.92      276.33     80.42 o 
   9   4  11       49.43      -15.42     76.98 o 
  10   4  11       49.74      -22.04     83.27 o 
  11   4  11      300.54      313.33     96.16 o 
  12   4  11      696.14      791.62    124.48 o 
  13   4  11      301.42      274.81    101.79 o 
  14   4  11      319.50      322.45    113.13 o 
  15   4  11       10.64      -29.68    108.31 o 
  16   4  11       39.51       69.06    109.88 o 
  17   4  11       35.91       -4.08    110.12 o 
   0   5  11    29896.13    31575.71    535.31 o 
   1   5  11    36187.11    33681.07    388.66 o 
   2   5  11    14526.63    14297.83    264.61 o 
   3   5  11     7837.11     7781.13    204.70 o 
   4   5  11     2729.87     2859.63    141.63 o 
   5   5  11      262.84      273.60     80.96 o 
   6   5  11      118.07      123.41     74.69 o 
   7   5  11     6213.97     5863.83    189.41 o 
   8   5  11      547.70      596.48     98.21 o 
   9   5  11     2133.18     2367.10    146.80 o 
  10   5  11      466.60      355.53     96.28 o 
  11   5  11        4.25      106.43     88.16 o 
  12   5  11        3.72      -85.91     93.02 o 
  13   5  11      878.26      804.04    134.14 o 
  14   5  11       42.22        7.24    100.60 o 
  15   5  11        8.59       -3.01    117.02 o 
  16   5  11      364.31      406.56    153.06 o 
   1   6  11      806.11      794.00    101.05 o 
   2   6  11      303.95      367.43     89.20 o 
   3   6  11      735.90      636.85     97.29 o 
   4   6  11    11258.48    11437.22    226.92 o 
   5   6  11     9185.84     9133.23    209.64 o 
   6   6  11      350.88      234.90     84.19 o 
   7   6  11     1334.29     1498.21    121.91 o 
   8   6  11      790.87      788.77    114.02 o 
   9   6  11      351.14      197.76     91.46 o 
  10   6  11      343.36      323.49     98.34 o 
  11   6  11       46.61      122.35     99.67 o 
  12   6  11     2486.77     2351.07    167.65 o 
  13   6  11      945.52      747.74    130.61 o 
  14   6  11     1510.21     1643.45    158.73 o 
  15   6  11     1287.39     1317.85    176.38 o 
  16   6  11      107.05      142.66    140.22 o 
   0   7  11    31990.38    31742.57    542.92 o 
   1   7  11      881.43      906.68    107.08 o 
   2   7  11     1051.92     1108.67    102.52 o 
   3   7  11     2028.32     2286.89    124.94 o 
   4   7  11       13.37       25.62     73.85 o 
   5   7  11      332.97      359.33     90.98 o 
   6   7  11     1353.77     1474.87    121.74 o 
   7   7  11      863.89      968.96    116.78 o 
   8   7  11     5996.01     5931.61    197.82 o 
   9   7  11     4043.53     4032.17    173.44 o 
  10   7  11     1697.96     1762.59    135.34 o 
  11   7  11     7238.34     7509.17    253.99 o 
  12   7  11      387.24      410.88    115.87 o 
  13   7  11      819.74      712.88    132.55 o 
  14   7  11     3279.69     2973.33    193.12 o 
  15   7  11        9.12       20.11    120.57 o 
  16   7  11     3420.59     3179.14    237.91 o 
   1   8  11       14.91       65.38     78.55 o 
   2   8  11      941.55      975.37    100.74 o 
   3   8  11       77.16       64.06     78.44 o 
   4   8  11        0.15      -32.69     76.24 o 
   5   8  11     1516.43     1766.57    136.02 o 
   6   8  11     8649.00     9587.28    268.07 o 
   7   8  11    11805.13    12407.89    265.11 o 
   8   8  11    15026.07    15721.94    297.51 o 
   9   8  11      785.29      701.68    110.07 o 
  10   8  11      761.22      704.82    113.06 o 
  11   8  11      148.94      235.38    106.75 o 
  12   8  11     1966.87     2001.43    163.93 o 
  13   8  11     4720.62     4879.33    224.76 o 
  14   8  11     4165.98     4405.99    220.57 o 
  15   8  11     2902.28     2811.04    206.08 o 
   0   9  11     1938.99     1611.73    154.94 o 
   1   9  11     4695.03     4539.82    166.09 o 
   2   9  11      657.21      692.51    101.93 o 
   3   9  11      130.02       79.06     81.58 o 
   4   9  11        2.54       -4.95     82.87 o 
   5   9  11        9.34       60.88     82.19 o 
   6   9  11       61.29       15.32     82.62 o 
   7   9  11      869.50     1026.24    118.66 o 
   8   9  11      133.95      187.12     92.97 o 
   9   9  11     1993.08     1920.55    140.83 o 
  10   9  11      391.71      300.30    112.51 o 
  11   9  11       99.14      233.79    107.11 o 
  12   9  11      186.32      223.90    112.23 o 
  13   9  11      267.20      140.21    112.36 o 
  14   9  11      104.68       52.99    109.60 o 
  15   9  11      174.66       46.74    112.06 o 
   1  10  11      472.15      467.35     90.40 o 
   2  10  11       73.17       81.57     84.04 o 
   3  10  11      121.42       90.80     82.58 o 
   4  10  11     8951.73     8302.20    225.48 o 
   5  10  11       82.08       15.83     84.26 o 
   6  10  11      658.71      518.01    103.53 o 
   7  10  11      252.16      432.24    102.33 o 
   8  10  11     2987.11     3072.40    163.01 o 
   9  10  11       30.76       -1.72     89.50 o 
  10  10  11       36.33       17.71    102.21 o 
  11  10  11       82.96       11.46    101.55 o 
  12  10  11     3637.16     3367.56    198.40 o 
  13  10  11      138.19      178.35    113.19 o 
  14  10  11     1381.16     1248.43    156.45 o 
   0  11  11     5346.94     5381.56    270.66 o 
   1  11  11     2090.46     2193.07    132.95 o 
   2  11  11       54.25       78.48     78.93 o 
   3  11  11       52.93       22.88     83.72 o 
   4  11  11      151.50      103.64     89.58 o 
   5  11  11      177.16      127.19     91.10 o 
   6  11  11       30.52      147.40     90.39 o 
   7  11  11       96.98      109.86     91.89 o 
   8  11  11      579.43      570.37    112.34 o 
   9  11  11      213.40      155.25     97.86 o 
  10  11  11      425.04      320.59    118.99 o 
  11  11  11      241.33      281.20    114.00 o 
  12  11  11       13.12       48.90    106.12 o 
  13  11  11       27.12      -42.91    106.34 o 
   1  12  11      998.21      983.78    117.29 o 
   2  12  11      124.95       80.56     83.40 o 
   3  12  11       70.61       10.61     80.21 o 
   4  12  11     5479.78     5358.46    186.18 o 
   5  12  11      439.87      336.98    102.95 o 
   6  12  11     5842.13     5807.96    208.86 o 
   7  12  11     3935.41     4330.73    187.78 o 
   8  12  11     5470.50     5599.97    209.38 o 
   9  12  11     1275.40     1235.88    150.91 o 
  10  12  11      821.81      810.91    136.60 o 
  11  12  11        5.78      -41.26    100.75 o 
  12  12  11      364.17      279.80    116.82 o 
   0  13  11   100361.65    99289.25   1046.75 o 
   1  13  11     2496.89     2633.52    175.87 o 
   2  13  11     6823.98     6873.54    236.92 o 
   3  13  11      879.82      918.94    113.05 o 
   4  13  11      599.50      540.67    108.95 o 
   5  13  11     1346.95     1235.53    136.41 o 
   6  13  11     2344.80     2249.85    161.00 o 
   7  13  11     2355.56     2274.08    163.16 o 
   8  13  11    13245.54    13015.53    311.93 o 
   9  13  11     1801.53     1895.70    179.12 o 
  10  13  11     1064.10     1198.33    162.24 o 
  11  13  11     3747.37     3496.24    225.71 o 
   1  14  11       89.52      206.83     97.53 o 
   2  14  11       57.25      -62.41     88.06 o 
   3  14  11       82.09       25.01     89.61 o 
   4  14  11      724.76      693.23    122.31 o 
   5  14  11      174.86      127.86     96.52 o 
   6  14  11      137.43      188.12     99.35 o 
   7  14  11      676.64      566.07    114.42 o 
   8  14  11       42.03       54.54     94.91 o 
   9  14  11        0.37      -50.74    104.87 o 
  10  14  11       65.01      -36.99    114.17 o 
   0  15  11     1078.00     1169.40    207.10 o 
   1  15  11      899.71      897.76    130.16 o 
   2  15  11      886.32      797.80    126.20 o 
   3  15  11      372.69      392.88    104.58 o 
   4  15  11      168.53      219.17     97.22 o 
   5  15  11      596.41      431.04    109.03 o 
   6  15  11      139.71       -3.75     87.62 o 
   7  15  11       17.06       54.40     96.03 o 
   8  15  11     4094.75     3911.49    216.85 o 
   9  15  11       61.72     -102.77    112.30 o 
   1  16  11        3.00      -77.04     97.31 o 
   2  16  11      532.07      429.28    108.35 o 
   3  16  11       17.86       94.86     93.16 o 
   4  16  11     2336.29     2033.82    154.83 o 
   5  16  11       74.59       35.85     96.02 o 
   6  16  11     1309.02     1161.25    135.98 o 
   7  16  11     1870.11     1960.74    156.81 o 
   0  17  11     7551.92     7866.27    463.85 o 
   1  17  11       39.93      110.73    104.72 o 
   2  17  11      748.01      573.22    126.41 o 
   3  17  11      185.26      203.32    101.11 o 
   4  17  11       10.31      -21.13     94.27 o 
   0   0  12     2540.62     1992.93    249.37 o 
   1   0  12     7476.86     6400.68    241.30 o 
   2   0  12     1193.24     1049.17    133.01 o 
   3   0  12    26480.58    26785.91    446.88 o 
   4   0  12     6173.59     6197.64    241.23 o 
   5   0  12     4847.40     5227.23    229.13 o 
   6   0  12      505.64      570.83    124.13 o 
   7   0  12     5576.36     6216.21    248.10 o 
   8   0  12      260.98      436.90    137.09 o 
   9   0  12    39840.27    40786.34    667.51 o 
  10   0  12     3191.51     3279.62    229.59 o 
  11   0  12    30832.86    30585.21    648.25 o 
  12   0  12     4235.76     4111.30    255.90 o 
  13   0  12     9372.12     9532.13    577.73 o 
  14   0  12     2479.61     2105.13    468.40 o 
  15   0  12       46.35      129.87    225.18 o 
  16   0  12      590.15      467.39    267.75 o 
   1   1  12        3.89       -9.15     69.99 o 
   2   1  12      117.77       93.45     72.52 o 
   3   1  12      110.32      182.79     77.90 o 
   4   1  12     3703.66     4098.48    155.05 o 
   5   1  12      123.22       66.24     74.02 o 
   6   1  12      871.31      876.91    101.28 o 
   7   1  12     1635.80     1840.45    122.09 o 
   8   1  12        5.72      -26.10     74.86 o 
   9   1  12      312.70      338.03     93.13 o 
  10   1  12        0.14       48.30     80.45 o 
  11   1  12      171.64      237.85     93.68 o 
  12   1  12     1224.60     1051.07    123.93 o 
  13   1  12      625.38      769.97    166.22 o 
  14   1  12      168.86      -29.73    165.27 o 
  15   1  12        1.50       26.01    147.77 o 
  16   1  12        9.48      205.47    234.48 o 
   0   2  12     3628.95     3615.50    219.74 o 
   1   2  12     4352.39     4119.58    162.97 o 
   2   2  12      439.11      454.30     92.93 o 
   3   2  12     1722.81     1731.32    123.99 o 
   4   2  12      385.59      331.88     91.39 o 
   5   2  12      526.11      403.37     91.81 o 
   6   2  12       21.85       20.35     79.33 o 
   7   2  12      246.36      325.70     87.02 o 
   8   2  12     2579.02     2534.69    135.16 o 
   9   2  12     3935.32     4054.50    163.73 o 
  10   2  12     1050.31     1075.88    120.18 o 
  11   2  12     3970.66     4169.66    179.00 o 
  12   2  12        3.65      -83.89     91.42 o 
  13   2  12      153.40      113.75    108.12 o 
  14   2  12      649.84      752.21    152.04 o 
  15   2  12        8.46       60.82    149.17 o 
   1   3  12      692.53      775.48    102.27 o 
   2   3  12      233.35      364.21     88.99 o 
   3   3  12      188.42      280.90     87.21 o 
   4   3  12      133.02      146.66     81.90 o 
   5   3  12    13873.43    13740.14    267.98 o 
   6   3  12      232.43      210.47     86.91 o 
   7   3  12      354.23      309.60     92.68 o 
   8   3  12     2851.69     2596.08    147.13 o 
   9   3  12      855.29      689.80    115.06 o 
  10   3  12        1.31      -88.75     89.93 o 
  11   3  12      166.46      138.84    105.29 o 
  12   3  12      124.26       32.19    109.63 o 
  13   3  12      150.75      171.76    120.03 o 
  14   3  12       31.66        0.41    113.28 o 
  15   3  12     6340.38     6200.99    314.06 o 
   0   4  12     3664.84     3510.54    221.43 o 
   1   4  12      124.29       83.47     81.21 o 
   2   4  12     1277.36     1177.01    112.54 o 
   3   4  12       21.65       -6.52     77.13 o 
   4   4  12      270.58      271.35     89.52 o 
   5   4  12       70.93       93.91     82.23 o 
   6   4  12      129.33      132.63     82.89 o 
   7   4  12      101.29       66.74     85.87 o 
   8   4  12      329.41      216.48    100.31 o 
   9   4  12       90.74       86.38     95.05 o 
  10   4  12       39.14      -16.37     92.64 o 
  11   4  12        0.58      -91.25     97.63 o 
  12   4  12       67.95       76.93    101.77 o 
  13   4  12       26.14       66.94    104.31 o 
  14   4  12       57.13      131.96    122.55 o 
  15   4  12       49.50      130.53    127.68 o 
   1   5  12       51.08       31.49     80.06 o 
   2   5  12        5.66       99.51     82.55 o 
   3   5  12      747.20      553.61     98.51 o 
   4   5  12    13194.32    13504.40    270.65 o 
   5   5  12    18455.55    19703.71    321.03 o 
   6   5  12      493.83      571.92    103.10 o 
   7   5  12     5182.10     4921.46    197.84 o 
   8   5  12     3091.02     3252.54    172.29 o 
   9   5  12      349.60      434.44    109.51 o 
  10   5  12      329.45      279.46    112.23 o 
  11   5  12       14.02      -61.91     88.39 o 
  12   5  12     9019.96     9192.12    280.63 o 
  13   5  12     5593.67     4823.90    223.41 o 
  14   5  12     1109.46     1209.35    150.41 o 
  15   5  12     7879.57     7218.00    341.99 o 
   0   6  12     7447.09     7164.03    297.08 o 
   1   6  12      210.60      244.38     88.36 o 
   2   6  12      524.95      348.59     91.81 o 
   3   6  12      874.31      848.97    107.93 o 
   4   6  12      262.21      179.06     87.95 o 
   5   6  12      352.88      298.55     98.29 o 
   6   6  12        0.71       28.64     91.84 o 
   7   6  12       25.69       81.43     95.56 o 
   8   6  12      511.83      495.05    117.77 o 
   9   6  12      408.00      372.97    108.18 o 
  10   6  12      232.00       53.18    103.55 o 
  11   6  12      154.80      158.18    108.20 o 
  12   6  12      843.91      815.53    135.66 o 
  13   6  12       21.67       79.36    103.93 o 
  14   6  12      605.13      502.74    129.92 o 
   1   7  12     2986.32     3237.16    156.51 o 
   2   7  12        0.34      -27.08     78.09 o 
   3   7  12       32.08       90.57     84.26 o 
   4   7  12      552.12      473.06    105.46 o 
   5   7  12        9.80       98.82     94.57 o 
   6   7  12     3339.99     3348.82    175.19 o 
   7   7  12        0.01       -2.80     96.57 o 
   8   7  12     2904.13     2908.86    159.96 o 
   9   7  12     2710.43     2614.85    157.66 o 
  10   7  12      400.97      365.03    105.48 o 
  11   7  12      143.09      144.23    105.04 o 
  12   7  12      185.29      140.88    106.27 o 
  13   7  12        3.10       56.84    108.56 o 
  14   7  12       41.27      -55.53    110.24 o 
   0   8  12    21642.52    23621.99    503.70 o 
   1   8  12     3946.94     4575.78    182.12 o 
   2   8  12     2996.84     3027.86    156.46 o 
   3   8  12      320.66      239.22     97.26 o 
   4   8  12     1105.10     1016.05    124.10 o 
   5   8  12      388.00      401.37    105.41 o 
   6   8  12      238.99      138.06    105.99 o 
   7   8  12     2003.44     2115.35    146.11 o 
   8   8  12     4578.96     4948.19    195.06 o 
   9   8  12     1693.39     1790.74    144.92 o 
  10   8  12      747.58      895.83    122.52 o 
  11   8  12     7997.70     8602.28    279.82 o 
  12   8  12      105.54       84.51    108.79 o 
  13   8  12    13517.57    13953.99    353.36 o 
   1   9  12      158.39      123.89     96.99 o 
   2   9  12       66.06       63.82     90.56 o 
   3   9  12        0.01      -86.44     86.44 o 
   4   9  12     2105.50     1891.89    156.67 o 
   5   9  12      268.98       12.23     94.34 o 
   6   9  12       42.02      -15.68     85.08 o 
   7   9  12      333.92      272.03    100.77 o 
   8   9  12      378.64      434.22    105.92 o 
   9   9  12      213.11      108.72     95.57 o 
  10   9  12       53.66      142.31    107.03 o 
  11   9  12        0.06      -18.02    102.87 o 
  12   9  12      816.85      822.85    142.57 o 
  13   9  12       11.77      187.20    119.02 o 
   0  10  12      442.27      446.63    170.89 o 
   1  10  12     1616.95     1462.17    137.88 o 
   2  10  12      757.52      816.53    132.23 o 
   3  10  12     3697.16     3518.85    192.51 o 
   4  10  12      291.13      358.14    100.89 o 
   5  10  12      240.97      272.40     98.89 o 
   6  10  12       83.60       91.37     92.73 o 
   7  10  12      248.32      217.46    101.98 o 
   8  10  12       38.33       70.26     93.99 o 
   9  10  12     3389.48     3262.02    175.49 o 
  10  10  12     1886.70     1688.64    164.06 o 
  11  10  12     5158.93     5108.29    235.99 o 
  12  10  12      111.48       69.17    110.84 o 
   1  11  12     1067.30      955.45    137.74 o 
   2  11  12      103.06      132.96     97.77 o 
   3  11  12      251.87      139.34     93.12 o 
   4  11  12     1967.48     2062.92    148.08 o 
   5  11  12     4438.88     4615.79    193.67 o 
   6  11  12     1247.00     1127.74    128.70 o 
   7  11  12      730.88      657.67    118.75 o 
   8  11  12       15.82      -88.28     88.28 o 
   9  11  12       14.20      -87.24     87.24 o 
  10  11  12      222.91      234.49    113.61 o 
  11  11  12       28.59      127.23    112.13 o 
   0  12  12    23796.17    23199.21    608.77 o 
   1  12  12     4643.31     4862.81    226.33 o 
   2  12  12     2232.68     2168.66    160.67 o 
   3  12  12      151.39      301.44    102.06 o 
   4  12  12        4.79       38.26     91.42 o 
   5  12  12     1299.18     1179.65    132.43 o 
   6  12  12       17.23      -69.08     89.59 o 
   7  12  12      219.88      212.10    102.84 o 
   8  12  12     6848.04     7339.70    241.89 o 
   9  12  12       90.97       67.05    109.16 o 
  10  12  12     3175.47     3392.80    209.05 o 
   1  13  12     6905.88     6788.07    241.71 o 
   2  13  12      144.86      133.57    102.90 o 
   3  13  12      762.10      836.47    129.23 o 
   4  13  12       29.15      -13.10     92.28 o 
   5  13  12    23425.90    24080.25    418.89 o 
   6  13  12     1957.06     2159.05    158.20 o 
   7  13  12        0.90      -55.86     92.48 o 
   8  13  12     8161.57     8483.29    258.89 o 
   9  13  12     4632.91     4461.25    230.72 o 
   0  14  12      437.50      199.15    143.17 o 
   1  14  12      742.02      524.76    123.76 o 
   2  14  12      735.67      739.92    127.66 o 
   3  14  12      140.99      125.29    102.45 o 
   4  14  12       53.62        7.10    102.14 o 
   5  14  12      207.39      143.11    106.93 o 
   6  14  12       21.73       78.40     98.48 o 
   7  14  12       14.38       75.03    101.40 o 
   1  15  12      341.23      341.26    111.55 o 
   2  15  12     1178.66     1044.79    140.25 o 
   3  15  12       11.05       72.23    103.40 o 
   4  15  12     1876.82     1759.81    159.33 o 
   5  15  12      441.50      597.76    127.96 o 
   0  16  12     2821.37     2839.13    325.62 o 
   1   0  13      703.15      682.70    174.55 o 
   2   0  13      387.63      490.75    138.23 o 
   3   0  13        4.99      -54.90    107.34 o 
   4   0  13    10606.25    11068.30    356.58 o 
   5   0  13    11501.74    11206.90    365.29 o 
   6   0  13    36218.40    36561.78    623.11 o 
   7   0  13      702.21      647.05    157.89 o 
   8   0  13     7585.22     8439.89    333.27 o 
   9   0  13     7063.52     7113.59    313.18 o 
  10   0  13      161.82       82.88    138.36 o 
  11   0  13      422.98      340.76    149.87 o 
  12   0  13      123.64      250.63    169.78 o 
  13   0  13      140.89      -75.54    218.57 o 
  14   0  13     8034.13     9080.94    827.34 o 
   0   1  13      850.66      780.67    150.73 o 
   1   1  13     1599.29     1598.76    125.48 o 
   2   1  13      245.31      280.00     90.73 o 
   3   1  13      512.77      467.57     97.00 o 
   4   1  13        0.02      -26.69     80.89 o 
   5   1  13      281.76      270.35    100.47 o 
   6   1  13       31.32       39.57     92.74 o 
   7   1  13      274.14      153.34     99.83 o 
   8   1  13      245.43      295.34    107.21 o 
   9   1  13     2152.31     2080.48    155.08 o 
  10   1  13      721.50      584.40    117.76 o 
  11   1  13       97.62       47.07    102.00 o 
  12   1  13     1811.49     1787.10    155.46 o 
  13   1  13       32.51       33.71    170.31 o 
  14   1  13      214.56      169.38    171.36 o 
   1   2  13      774.32      816.81    108.15 o 
   2   2  13       44.52      -14.20     81.26 o 
   3   2  13        5.08      -32.15     79.46 o 
   4   2  13       20.08      -24.18     80.13 o 
   5   2  13      779.04      499.36    102.15 o 
   6   2  13     1659.90     1757.63    135.06 o 
   7   2  13      872.01      775.68    113.41 o 
   8   2  13     1330.72     1273.24    126.24 o 
   9   2  13     1527.89     1471.49    134.37 o 
  10   2  13        4.45       11.49     98.07 o 
  11   2  13       51.78      -35.13    108.84 o 
  12   2  13        4.66      -21.52    138.86 o 
  13   2  13      471.64      362.31    158.06 o 
  14   2  13       21.70      -96.65    173.82 o 
   0   3  13     6220.60     5963.04    284.08 o 
   1   3  13     2811.74     2645.85    149.10 o 
   2   3  13       58.59      125.00     87.56 o 
   3   3  13      311.83      356.35     95.72 o 
   4   3  13       20.74       25.17     83.71 o 
   5   3  13       16.06       28.78     85.40 o 
   6   3  13      457.60      365.53     99.65 o 
   7   3  13      148.36       77.01     91.51 o 
   8   3  13     1630.47     1617.58    144.61 o 
   9   3  13     1349.90     1474.31    145.79 o 
  10   3  13        0.03      -96.71     96.71 o 
  11   3  13     1500.51     1453.38    148.06 o 
  12   3  13     1539.39     1662.74    187.77 o 
  13   3  13     1420.89     1627.54    173.58 o 
   1   4  13      173.40      186.62     93.08 o 
   2   4  13       93.27      109.95     88.50 o 
   3   4  13       75.47       60.44     87.41 o 
   4   4  13      825.88      800.44    113.18 o 
   5   4  13        0.01       52.31     85.11 o 
   6   4  13      987.49      884.81    117.59 o 
   7   4  13       17.12       52.13     96.23 o 
   8   4  13       86.29       78.78     99.28 o 
   9   4  13        3.47      -27.96     97.60 o 
  10   4  13       44.27      -84.79     99.66 o 
  11   4  13       20.12      -90.75    102.41 o 
  12   4  13       20.28      112.19    118.44 o 
  13   4  13      220.74      104.05    123.93 o 
   0   5  13    34542.38    37242.80    633.14 o 
   1   5  13    17797.50    16659.22    311.06 o 
   2   5  13     1474.10     1532.14    131.36 o 
   3   5  13     3999.45     4089.06    177.23 o 
   4   5  13       35.00       36.13     85.25 o 
   5   5  13     1995.75     2116.88    142.98 o 
   6   5  13      319.63      274.99    103.03 o 
   7   5  13     4074.76     4535.77    201.16 o 
   8   5  13      942.48     1046.61    133.64 o 
   9   5  13    15233.69    15692.66    336.24 o 
  10   5  13     5270.10     5571.60    237.78 o 
  11   5  13     9713.54    10129.59    302.14 o 
  12   5  13     8855.54     8821.46    311.38 o 
  13   5  13       34.45      127.99    126.10 o 
   1   6  13      138.05      197.38     90.54 o 
   2   6  13        1.38      -69.11     81.00 o 
   3   6  13       83.36      109.72     92.40 o 
   4   6  13     5105.15     5352.56    199.95 o 
   5   6  13      342.12      256.45    104.59 o 
   6   6  13     1660.99     1636.76    146.78 o 
   7   6  13      288.61      341.27    110.19 o 
   8   6  13       43.41      -20.57     95.42 o 
   9   6  13      446.26      520.22    127.26 o 
  10   6  13        6.47      -56.30    101.25 o 
  11   6  13       43.49       22.91    115.17 o 
  12   6  13      699.00      656.02    148.13 o 
   0   7  13    15403.28    14224.77    416.11 o 
   1   7  13     4089.05     4105.46    180.83 o 
   2   7  13      440.25      380.44    102.59 o 
   3   7  13      227.15      219.13    101.79 o 
   4   7  13        0.34       27.19     94.99 o 
   5   7  13     1087.27      973.64    131.83 o 
   6   7  13      346.64      552.13    118.59 o 
   7   7  13      163.68       44.36    103.66 o 
   8   7  13    15871.67    15854.51    361.85 o 
   9   7  13     1138.03     1090.43    138.33 o 
  10   7  13     3901.34     3924.81    201.17 o 
  11   7  13       12.79        2.13    116.69 o 
  12   7  13     1895.06     1866.95    184.22 o 
   1   8  13     3046.35     3232.49    167.44 o 
   2   8  13     2149.84     2274.41    159.73 o 
   3   8  13     4057.25     4504.57    202.33 o 
   4   8  13      418.71      563.52    120.48 o 
   5   8  13    18055.79    18934.45    366.44 o 
   6   8  13    11124.09    11550.60    315.76 o 
   7   8  13      733.53      810.43    132.62 o 
   8   8  13      646.18      683.62    126.81 o 
   9   8  13      542.35      425.08    119.53 o 
  10   8  13      356.99      343.39    121.93 o 
  11   8  13      900.24      723.80    150.25 o 
   0   9  13      977.57      723.65    168.04 o 
   1   9  13      613.38      535.42    117.11 o 
   2   9  13       29.70      -33.25     95.03 o 
   3   9  13      351.89      281.17    106.52 o 
   4   9  13      301.03       62.87    110.22 o 
   5   9  13      119.78      163.86    109.04 o 
   6   9  13       38.97       58.36    100.49 o 
   7   9  13       27.19      113.64    106.99 o 
   8   9  13      303.76      305.52    115.41 o 
   9   9  13       18.50      114.39    103.49 o 
  10   9  13      285.61      184.52    129.69 o 
   1  10  13       82.48      -63.56     98.67 o 
   2  10  13      224.94      296.49    115.50 o 
   3  10  13        4.76       10.18    105.05 o 
   4  10  13       34.59      145.86    102.25 o 
   5  10  13     1726.26     1869.56    156.81 o 
   6  10  13     4242.28     4674.15    215.10 o 
   7  10  13        1.74       58.94    104.16 o 
   8  10  13      881.19      611.07    129.52 o 
   9  10  13      157.20      153.66    113.86 o 
  10  10  13        0.13      -93.62    114.17 o 
   0  11  13     2062.42     1972.32    245.33 o 
   1  11  13      243.18      250.47    118.28 o 
   2  11  13       76.02      154.51    104.44 o 
   3  11  13      561.69      453.50    119.15 o 
   4  11  13      364.15      245.22    116.64 o 
   5  11  13      443.91      526.93    121.06 o 
   6  11  13       57.68       95.61    106.16 o 
   7  11  13      396.41      374.09    121.21 o 
   8  11  13       24.44      -12.51    105.29 o 
   1  12  13     2311.58     2244.72    179.89 o 
   2  12  13     1665.59     1653.73    169.48 o 
   3  12  13     2616.27     2430.09    185.88 o 
   4  12  13      282.45      290.25    114.33 o 
   5  12  13     5699.63     5426.69    231.48 o 
   6  12  13       17.53       58.80    108.63 o 
   7  12  13      809.82      754.73    135.73 o 
   0  13  13       39.71      170.21    158.28 o 
   1  13  13      655.51      499.12    132.11 o 
   2  13  13        9.41       44.28    111.77 o 
   3  13  13        8.45      -22.01    105.72 o 
   4  13  13        2.49      117.06    116.94 o 
   5  13  13     1629.03     1635.74    159.09 o 
   1  14  13       74.06       71.46    110.80 o 
   2  14  13      524.69      522.63    138.78 o 
   0   0  14     8971.02     9931.15    579.52 o 
   1   0  14    76989.84    73136.33   1025.96 o 
   2   0  14      388.53      435.19    177.41 o 
   3   0  14     1765.63     1809.60    230.38 o 
   4   0  14      314.37      135.50    154.84 o 
   5   0  14     2412.92     2438.89    250.94 o 
   6   0  14      309.69      266.82    166.44 o 
   7   0  14       73.90      237.01    167.40 o 
   8   0  14     2755.12     2959.22    273.45 o 
   9   0  14     9410.17     9140.18    413.34 o 
  10   0  14     3752.23     3698.77    298.94 o 
  11   0  14     1479.54     1408.63    281.17 o 
   1   1  14      319.14      521.07    126.45 o 
   2   1  14       85.92      130.34    110.66 o 
   3   1  14       76.28       11.25    102.94 o 
   4   1  14       28.88       37.45    103.29 o 
   5   1  14      510.64      404.91    122.89 o 
   6   1  14      278.04      293.00    109.12 o 
   7   1  14      469.12      442.38    117.52 o 
   8   1  14        4.70      -74.56     97.42 o 
   9   1  14      636.74      656.90    127.82 o 
  10   1  14      151.50       20.24    114.85 o 
  11   1  14       15.96      -39.54    113.48 o 
   0   2  14     6458.42     6676.28    338.31 o 
   1   2  14     3616.05     3431.56    171.35 o 
   2   2  14     1133.64     1040.88    125.21 o 
   3   2  14      291.63      356.92    108.42 o 
   4   2  14       64.73      -11.51     97.21 o 
   5   2  14      687.57      598.78    121.10 o 
   6   2  14      162.25      130.78     99.88 o 
   7   2  14        3.52      -57.32     97.07 o 
   8   2  14     2849.00     3177.83    184.70 o 
   9   2  14     1007.91      786.06    143.41 o 
  10   2  14      964.79     1006.11    154.41 o 
  11   2  14      194.94      105.27    124.71 o 
   1   3  14       82.18       99.79     90.40 o 
   2   3  14        2.64        7.88     87.37 o 
   3   3  14     2091.99     2049.22    147.22 o 
   4   3  14     1197.77     1320.55    132.03 o 
   5   3  14     1251.22     1184.58    130.60 o 
   6   3  14        8.21       14.47     92.28 o 
   7   3  14     4241.54     4273.00    201.31 o 
   8   3  14      739.51      682.82    137.93 o 
   9   3  14      390.40      285.92    125.54 o 
  10   3  14        5.14      -79.69    110.50 o 
  11   3  14      548.30      427.37    136.48 o 
   0   4  14     1176.53     1131.97    179.54 o 
   1   4  14     3037.39     3025.18    165.79 o 
   2   4  14      115.21      110.76     94.02 o 
   3   4  14       10.32      -61.42     88.56 o 
   4   4  14        0.98       -6.93     91.61 o 
   5   4  14        5.33       30.33     94.08 o 
   6   4  14        4.10      -95.36     95.36 o 
   7   4  14      209.09      266.99    110.98 o 
   8   4  14      916.20      919.04    135.71 o 
   9   4  14      125.78      157.63    110.21 o 
  10   4  14        1.18      -52.38    104.26 o 
  11   4  14        0.97       29.59    119.59 o 
   1   5  14     2047.76     1976.65    148.08 o 
   2   5  14      163.40      227.58    102.71 o 
   3   5  14       28.29       17.17     91.64 o 
   4   5  14      158.68      115.65     98.51 o 
   5   5  14      741.62      930.84    132.43 o 
   6   5  14     4490.96     4998.22    218.02 o 
   7   5  14     5840.85     6324.82    239.71 o 
   8   5  14     3037.00     3328.16    192.99 o 
   9   5  14     4239.64     5061.69    223.00 o 
  10   5  14      225.83       54.42    114.64 o 
   0   6  14       28.57       86.73    137.61 o 
   1   6  14     2586.24     2637.72    162.09 o 
   2   6  14        0.28      104.05     93.50 o 
   3   6  14      645.51      594.60    113.84 o 
   4   6  14      125.36       48.45    102.10 o 
   5   6  14      269.74      221.87    109.19 o 
   6   6  14        0.48       25.63    105.32 o 
   7   6  14       64.87      135.48    107.03 o 
   8   6  14      246.81       85.41    110.01 o 
   9   6  14     1651.29     1637.30    169.71 o 
  10   6  14     1028.43     1003.75    145.07 o 
   1   7  14      759.02      766.94    120.53 o 
   2   7  14      408.97      459.91    117.46 o 
   3   7  14     5575.53     5675.77    225.78 o 
   4   7  14      533.42      451.00    117.72 o 
   5   7  14     4589.23     4482.27    211.46 o 
   6   7  14       29.33      127.64    109.54 o 
   7   7  14     5765.88     6010.71    237.46 o 
   8   7  14     1190.36     1313.14    158.49 o 
   9   7  14      268.53      352.71    123.70 o 
   0   8  14       12.55       89.37    135.63 o 
   1   8  14    15829.67    15791.99    345.94 o 
   2   8  14      909.89      731.29    128.24 o 
   3   8  14        8.82      -30.75     99.07 o 
   4   8  14      525.43      319.62    116.61 o 
   5   8  14      981.59     1082.75    143.15 o 
   6   8  14      663.61      789.23    145.48 o 
   7   8  14     1856.09     1635.72    170.52 o 
   8   8  14      147.67       34.85    111.05 o 
   1   9  14       14.71      128.15    103.14 o 
   2   9  14      201.02      240.68    109.03 o 
   3   9  14      416.14      397.88    118.85 o 
   4   9  14     2542.00     2343.27    187.50 o 
   5   9  14      262.68      259.37    125.34 o 
   6   9  14      570.90      395.27    121.00 o 
   7   9  14      103.75       77.73    107.94 o 
   0  10  14      326.90      269.84    168.80 o 
   1  10  14     7807.94     7134.23    273.66 o 
   2  10  14       93.14      109.35    116.54 o 
   3  10  14        3.41      -16.75    112.34 o 
   4  10  14      103.27       59.55    106.76 o 
   5  10  14      286.42      321.71    121.48 o 
   6  10  14       98.72      266.37    116.46 o 
   1  11  14       21.00      -29.71    109.02 o 
   2  11  14      137.29      102.60    114.43 o 
   3  11  14       22.40      -30.86    101.39 o 
   4  11  14     2547.44     2406.45    180.95 o 
   1   0  15      493.88      529.56    188.19 o 
   2   0  15     7268.22     7369.05    385.20 o 
   3   0  15     4356.25     3795.34    304.32 o 
   4   0  15    15315.75    14424.30    509.88 o 
   5   0  15       99.71      -83.13    155.92 o 
   6   0  15     1418.57     1209.72    224.99 o 
   7   0  15        0.09      -17.76    156.69 o 
   8   0  15      441.79      325.44    190.59 o 
   0   1  15     1594.82     1677.85    238.01 o 
   1   1  15      965.39     1042.26    150.09 o 
   2   1  15      217.39      286.51    124.14 o 
   3   1  15       40.08      -70.40    107.93 o 
   4   1  15        2.53      -27.58    109.39 o 
   5   1  15       55.21       15.82    113.84 o 
   6   1  15      250.02       82.32    117.60 o 
   7   1  15      640.38      570.80    139.52 o 
   8   1  15        1.95      -71.88    117.13 o 
   1   2  15      330.62      370.77    125.56 o 
   2   2  15      925.61      954.37    148.68 o 
   3   2  15     3485.23     3167.79    204.89 o 
   4   2  15     2429.85     2541.62    191.15 o 
   5   2  15     2137.61     2314.26    185.61 o 
   6   2  15        0.01     -107.42    107.42 o 
   7   2  15      455.51      356.17    129.95 o 
   8   2  15      958.24      904.00    168.92 o 
   0   3  15      282.58      165.29    166.76 o 
   1   3  15      142.98       -1.73    108.85 o 
   2   3  15      443.84      387.97    120.05 o 
   3   3  15        6.43      -68.95     97.84 o 
   4   3  15      485.51      415.28    120.97 o 
   5   3  15       48.26      -12.17    104.35 o 
   6   3  15       39.27        5.42    117.13 o 
   7   3  15        0.43       56.80    120.78 o 
   8   3  15     8116.58     7832.04    290.34 o 
   1   4  15       31.57      -11.63     95.60 o 
   2   4  15        9.85      -92.21     92.21 o 
   3   4  15       45.85       -8.09     98.10 o 
   4   4  15       17.88       17.32     97.52 o 
   5   4  15      508.57      408.62    131.57 o 
   6   4  15       48.62      -55.33    115.07 o 
   7   4  15      522.38      583.90    142.06 o 
   0   5  15     1429.59     1333.79    199.75 o 
   1   5  15     3182.76     3206.02    180.88 o 
   2   5  15      360.64      409.42    115.49 o 
   3   5  15      134.77      137.26    101.78 o 
   4   5  15       95.81      118.45    109.15 o 
   5   5  15      841.36      809.79    137.56 o 
   6   5  15     1626.71     1796.77    164.40 o 
   7   5  15     1584.55     1773.13    168.10 o 
   1   6  15       35.93       35.34     98.09 o 
   2   6  15      647.00      699.01    125.24 o 
   3   6  15      140.02      142.24    112.40 o 
   4   6  15      364.05      141.11    112.26 o 
   5   6  15        7.11      -69.62    105.08 o 
   6   6  15      641.67      371.54    125.76 o 
   0   7  15     1593.20     1363.34    205.93 o 
   1   7  15       33.82      -35.75    103.96 o 
   2   7  15     4725.04     4685.48    221.53 o 
   3   7  15       12.08       11.47    108.61 o 
   4   7  15       30.32       29.03    111.36 o 
   5   7  15     1527.88     1479.34    160.74 o 
   1   8  15      739.25      883.33    142.99 o 
   2   8  15      270.03      397.88    121.19 o 
   3   8  15     2567.56     2871.07    191.82 o 
   0   0  16    10760.10     9864.06    650.50 o 
   1   0  16      870.09      808.33    210.82 o 
   2   0  16     4370.46     3689.38    315.78 o 
   3   0  16      760.43      843.12    397.52 o 
   1   1  16       92.61      -45.23    120.07 o 
   2   1  16       81.71       96.63    123.72 o 
   0   2  16      191.76      -70.07    168.56 o 
   1   2  16      259.83      131.73    126.28 o 
   2   2  16     1612.01     1406.17    219.97 o 
                                                 
